# Supplementary material for: Transcriptome analysis of Pinus monticola primary needles by RNA-seq provides novel insight into host resistance to Cronartium ribicola
Source: BMC Genomics. 2013 Dec 16;14:884. doi: 10.1186/1471-2164-14-884 (PMC3907366; doi:10.1186/1471-2164-14-884)
Supplement: Additional file 1 — Table S1. RNA-seq reads generated and analyzed in three pooled western white pine primary needles. Table S2. BLAST search to evaluate transcriptome data sets of western white pine primary needles. Table S3. Top ten sequences with most abundant expression levels based on total gene reads or their RPKM values. Table S4. Gene and enzyme numbers of metabolic pathways detected in the whole primary needle transcriptome and differentially expressed genes (DEGs) regulated in the white pine-blister rust (WP-BR) interactions. [file 1471-2164-14-884-S1.xls]

## Sheet: Table S1
	Table S1. RNA-seq reads generated and analyzed in three pooled samples of western white pine primary needles
	Sample ID	Paired reads			Total reads
		Mapped in pairs	Mapped in broken pair	Not mapped	Before trimming	Discard
	Assembly separately
	Un-infected	52488662	41842724	29172636	123504022	343250
	Res-Cr2/_ (4-dpi)	55505500	52686567	33748341	141940408	353820
	Sus-cr2/cr2 (4-dpi)	55189694	30765817	30458765	116414276	39161
	Average	5.43946e+07	41765036	3.11266e+07	127286235	245410
	Assembly together
		128185398	138767594	113433252	381858706	1472462

## Sheet: Table S2
	Table S2: Blast search to evaluate transcriptome data sets of western white pine primary needles
		Blast	E<10e-100	E<10e-50	E<10e-10	E<1	No Hit
	Database
	Cons-39,439 vs. PGI	Blastn	23,265 (59.0%)	26,131 (66.3%)	28,980 (73.5%)	32,134 (81.5%)	7,305 (18.5%)
	Cons-39,439 vs. PGI+SGI	tBlasrtx	21,477 (54.5%)	27,774 (70.4%)	33,519 (85.0%)	38,438 (97.5%)	1,001 (2.5%)
	EST-2,980 vs. Cons-39,439	Blastn	2,887 (96.6%)	2,922 (98.1%)	2,946 (98.9%)	2,977 (99.9%)	3 (0.1%)
	Cons-39,439 vs. Mlaricis_populina	Blastx	1,134 (2.8%)	2,940 (7.4%)	9,119 (23.1%)	26,332 (66.7%)	13,107 (33.2%)

## Sheet: Table S3
	Table S3: Top 10 sequences with most abundant expression values based on total gene reads or their RPKM values
	Sequence ID	Gene expression level							Gene blast search
		Normalized expression values	Gene length	Unique gene reads	Total gene reads	Top 10 order of total gene reads	RPKM	Top 10 order of RPKM	Sequence description	Top hit species	Hit ACC	E-Value	Similarity	Score	Alignment length	Positives
	A05_contig_16	50544.2	2037	7280970	7280970	1	48177	1	hypothetical protein MTR_5g051000 [Medicago truncatula]	Medicago truncatula	XP_003614383	1.6385e-122	58	181.03	251	147
	A06_contig_27	28081.1	1020	2025542	2025542	3	26766	2	ribulose bisphosphate carboxylase	Picea sitchensis	ABK21347	6.05642e-101	94	306.605	158	149
	A06_contig_9	23751.7	877	1473060	1473060	8	22639	3	hypothetical protein MTR_5g051170 [Medicago truncatula]	Medicago truncatula	XP_003614398	7.07862e-38	68	152.14	144	99
	A05_contig_7	22740.7	1008	1621027	1621027	6	21676	4	pg1 homology to homo sapiens	Oryza sativa Japonica Group	AAV44205	3.20551e-78	98	201.06	105	103
	A06_contig_41	19797.4	1380	1932033	1932033	4	18870	5	rRNA intron-encoded homing endonuclease	Medicago truncatula	XP_003614385	3.08791e-45	62	179.489	168	105
	A06_contig_75	16493.9	546	636857	636857		15721	6	oxygen-evolving enhancer protein chloroplastic-like	Picea sitchensis	ABR16937	2.84077e-139	95	407.142	248	238
	A06_contig_2	13004.9	1895	1742783	1742783	5	12395	7	rRNA intron-encoded homing endonuclease	Medicago truncatula	XP_003614389	1.04009e-80	67	272.707	246	167
	A06_contig_29	12162	889	764601	764601		11592	8	chlorophyll a b binding protein	Picea sitchensis	ABK20976	1.48091e-141	100	411.379	201	201
	A08_contig_33	10700.4	2112	1598167	1598167	7	10199	9	mpbq msbq methyltransferase 2	Picea sitchensis	ABR17738	0	95	590.882	361	344
	A08_contig_151	10047	367	260752	260752		9576	10	chloroplast light harvesting chlorophyll a b binding protein	Pinus chiapensis	AAU89256	1.63901e-39	100	142.51	81	81
	A08_contig_32	9010.8	1783	1136168	1136168	9	8589		ribulose bisphosphate carboxylase oxygenase activase chloroplastic-like	Picea sitchensis	ABK24548	0	96	918.302	480	461
	A05_contig_304	8153.5	1762	1015957	1015957	10	7772		fructose-bisphosphate aldolase chloroplastic-like	Picea sitchensis	ABK24240	0	98	726.857	395	391
	A08_contig_6	5983.8	7575	3205407	3205407	2	5703		cell wall-associated hydrolase	Medicago truncatula	XP_003637074	0	67	425.246	383	259

## Sheet: Table S4
Table S4: Gene and enzyme numbers of metabolic pathways detected in the whole primary needle transcriptome
and DEGs regulated in the white pine-blister rust (WPBR) interactions
Pathway					R only vs. Control				R and S vs. Control				S only vs. control				R vs. S
	Total Transcripts		DEGs-979		R(↑)-245		R(↓)-142		R & S(↑)-204		R & S(↓)-106		S(↑)-114		S(↓)-46		R/S(↑)-134		R/S(↓)-141
	# S	# E	# S	# E	# S	# E	# S	# E	# S	# E	# S	# E	# S	# E	# S	# E	# S	# E	# S	# E
Starch and sucrose metabolism	447	37	18	9	12	7			5	4			1	1					4	2
Purine metabolism	439	50	7	6	2	2			1	1	1	1			2	1
Phenylalanine metabolism	260	18	18	8	2	2	3	2	7	3			3	3					3	3
Methane metabolism	257	25	20	7	2	2	7	4	6	2	1	1	2	2			1	1	3	3
Phenylpropanoid biosynthesis	244	9	17	7	2	2	2	1	8	4			4	4					1	1
Amino sugar and nucleotide sugar metabolism	201	37	16	4			2	1	7	3			5	2			3	1
Glycerolipid metabolism	191	19	5	5	3	3	1	1									1	2
Pyrimidine metabolism	180	32	3	2	2	2									2	1			1	1
Glycolysis / Gluconeogenesis	168	26	15	10	5	5	3	3	4	3	2	2	1	1			2	2	1	1
Pentose and glucuronate interconversions	148	15	2	2	1	1			1	1
Nitrogen metabolism	147	26	10	6	3	3	5	2							1	1	4	2	1	1
Aminobenzoate degradation	133	8	2	1					1	1			1	1
Thiamine metabolism	133	7	1	1							1	1
Cysteine and methionine metabolism	129	30	14	10	3	5	1	1	3	3			6	4			3	2	2	3
Pyruvate metabolism	126	24	11	7	2	2	3	1	4	3			1	1	1	1
Glycerophospholipid metabolism	125	27	2	2	1	1											1	1
Cell receptor signaling pathway	120	2
Galactose metabolism	116	16	6	5	4	5	1	2	1	1									1	1
Glycine, serine and threonine metabolism	115	28	4	4	2	2	2	2
Carbon fixation in photosynthetic organisms	112	21	15	8	1	1	8	6	2	1	3	3	1	1			3	3
Riboflavin metabolism	103	9	2	1					1	1			1	1
Arginine and proline metabolism	102	37	4	4	2	2	1	1	1	1									1	1
Oxidative phosphorylation	102	8	6	4					1	1	1	1			1	1	1	1	2	2
Glyoxylate and dicarboxylate metabolism	102	26	9	6	1	1	5	3	1	1	1	1	1	1			1	1	1	1
Glutathione metabolism	99	17	2	2	1	2					1	1
Alanine, aspartate and glutamate metabolism	95	25	4	4	3	2	1	1	1	1
Drug metabolism - other enzymes	89	16	1	1					1	1
Ascorbate and aldarate metabolism	88	13	3	2	1	1			1	1			1	1
Pentose phosphate pathway	86	15	6	3	3	3	1	1			1	1	1	1			1	1	2	2
alpha-Linolenic acid metabolism	83	8	4	3					3	2							1	1
beta-Alanine metabolism	80	13	3	3	2	2			1	1
Fatty acid metabolism	78	13	4	3	1	1			2	1			1	1
Aminoacyl-tRNA biosynthesis	76	21
Flavonoid biosynthesis	76	14	22	9	2	2	6	4	3	3	6	4	2	2			5	3
Phenylalanine, tyrosine and tryptophan biosynthesis	71	19	8	10	1	1	3	6	1	1			1	1			1	1	2	3
Citrate cycle (TCA cycle)	69	17	6	3			3	1	3	2
Valine, leucine and isoleucine degradation	65	17	5	4	1	1			3	2			1	1
Tyrosine metabolism	64	18	7	6	1	1	1	1	1	1									4	4
Porphyrin and chlorophyll metabolism	63	25	2	2	1	1			1	1
Fructose and mannose metabolism	63	20	8	4	2	2	3	2			1	1	1	1			2	2	1	1
Tryptophan metabolism	62	13	3	3	1	1							1	1					1	1
Phosphatidylinositol signaling system	61	15	1	1	1	1
Sphingolipid metabolism	60	10	3	2	2	2	1	1
Carbon fixation pathways in prokaryotes	57	16	6	4			3	1	1	1			1	1	1	1
Propanoate metabolism	57	12	4	4	1	1			1	1			1	1	1	1
Metabolism of xenobiotics by cytochrome P450	56	8	2	1	1	1					1	1
Fatty acid biosynthesis	56	10	2	2	1	1									1	1
Linoleic acid metabolism	54	4	2	2					1	1	1	1
Drug metabolism - cytochrome P450	54	6	2	1	1	1					1	1
Sulfur metabolism	53	14	5	2	2	2			1	1			1	1					1	1
Selenocompound metabolism	52	11	6	4	2	3			1	1			2	2			3	2	2	3
Terpenoid backbone biosynthesis	51	21	3	3					1	1			2	2
Inositol phosphate metabolism	51	18	3	3	2	2	1	1
Butanoate metabolism	50	15	4	4					3	3			1	1
Ubiquinone and other terpenoid-quinone biosynthesis	49	10	5	3					3	3			1	1					1	1
Lysine degradation	48	9	2	2	1	1							1	1
Arachidonic acid metabolism	45	7	1	1	1	1
Cyanoamino acid metabolism	43	8	4	2	3	2			1	1
Pantothenate and CoA biosynthesis	41	14	1	1									1	1
Ether lipid metabolism	39	5
Biosynthesis of unsaturated fatty acids	38	6	3	2	1	1			2	1
Retinol metabolism	38	6
Other glycan degradation	35	6	1	1	1	1
Histidine metabolism	35	12	1	1	1	1
One carbon pool by folate	34	13	4	2			1	1					2	1			3	1
Tropane, piperidine and pyridine alkaloid biosynthesis	33	6	2	2	1	1	1	1
Valine, leucine and isoleucine biosynthesis	32	8	1	1									1	1
Biotin metabolism	31	5	2	3	2	3													1	1
Steroid hormone biosynthesis	30	8	1	1					1	1
Chloroalkane and chloroalkene degradation	29	4	1	1	1	1
Isoquinoline alkaloid biosynthesis	29	8	3	3	1	1	1	1											1	1
Streptomycin biosynthesis	28	8	1	1			1	1
Limonene and pinene degradation	26	2	1	1	1	1
Nicotinate and nicotinamide metabolism	25	10
Glycosphingolipid biosynthesis - globo series	24	2	2	1	1	1	1	1
Benzoate degradation	24	5	3	2					2	1			1	1
Vitamin B6 metabolism	24	6	2	2	2	2
Glycosaminoglycan degradation	24	4	1	1	1	1
Taurine and hypotaurine metabolism	23	4	1	1					1	1
Glycosaminoglycan biosynthesis - heparan sulfate / heparin	23	5
Geraniol degradation	21	4	2	1					2	1
Fatty acid elongation	21	4	2	1					2	1
Stilbenoid, diarylheptanoid and gingerol biosynthesis	21	4	5	3	1	1			3	1			1	1
Glycosphingolipid biosynthesis - ganglio series	20	2	1	1	1	1
N-Glycan biosynthesis	19	9
Indole alkaloid biosynthesis	18	3
Steroid biosynthesis	18	10
Glycosaminoglycan biosynthesis - chondroitin sulfate / dermatan sulfate	18	3
Various types of N-glycan biosynthesis	16	4
Styrene degradation	15	5	2	2															2	2
Caprolactam degradation	15	3	1	1	1	1
Diterpenoid biosynthesis	14	5
Lysine biosynthesis	14	8
Naphthalene degradation	13	1
C5-Branched dibasic acid metabolism	13	2
Novobiocin biosynthesis	13	2	2	2			1	1											1	1
mTOR signaling pathway	13	1	1	1	1	1													1	1
Caffeine metabolism	12	3
Polyketide sugar unit biosynthesis	12	3
Flavone and flavonol biosynthesis	12	4	4	1							1	1					2	1
Zeatin biosynthesis	10	6
Carotenoid biosynthesis	10	1	1	1	1	1
Steroid degradation	8	1	1	1					1	1
Tetracycline biosynthesis	8	1	1	1											1	1
Folate biosynthesis	8	6
Toluene degradation	7	4
Butirosin and neomycin biosynthesis	7	2
Other types of O-glycan biosynthesis	7	3
Chlorocyclohexane and chlorobenzene degradation	7	4
Ethylbenzene degradation	7	1	2	1					2	1
Monoterpenoid biosynthesis	6	3
Lipopolysaccharide biosynthesis	6	4
Biosynthesis of siderophore group nonribosomal peptides	6	2
Biosynthesis of ansamycins	6	1
Phosphonate and phosphinate metabolism	6	3	1	1	1	1
Lipoic acid metabolism	5	2
Glucosinolate biosynthesis	5	1
D-Alanine metabolism	5	2
Synthesis and degradation of ketone bodies	5	4	2	2					1	1			1	1
Fluorobenzoate degradation	5	2
Photosynthesis	4	2	1	1													1	1
D-Glutamine and D-glutamate metabolism	4	2
Peptidoglycan biosynthesis	4	2
Anthocyanin biosynthesis	4	1
Biosynthesis of vancomycin group antibiotics	4	1
Cutin, suberine and wax biosynthesis	3	1
Glycosylphosphatidylinositol(GPI)-anchor biosynthesis	3	1
D-Arginine and D-ornithine metabolism	2	1
Penicillin and cephalosporin biosynthesis	2	1
Biosynthesis of terpenoids and steroids	2	1
Isoflavonoid biosynthesis	2	1
Atrazine degradation	2	2
Primary bile acid biosynthesis	1	1
Sesquiterpenoid and triterpenoid biosynthesis	1	1
Betalain biosynthesis	1	1
beta-Lactam resistance	1	1
Total	7561	1315	410	270	107	106	73	55	105	74	23	21	53	47	11	9	39	29	41	42
