# Supplementary material for: Transcriptome analysis of Pinus monticola primary needles by RNA-seq provides novel insight into host resistance to Cronartium ribicola
Source: BMC Genomics. 2013 Dec 16;14:884. doi: 10.1186/1471-2164-14-884 (PMC3907366; doi:10.1186/1471-2164-14-884)
Supplement: Additional file 5 — Table S13. Functional grouping of differentially expressed genes (DEGs) during early stages of compatible and incompatible white pine-blister rust (WP-BR) interactions. Table S14. A list of contigs used in the K-means clustering analysis. Table S15. A list of primers used for quantitative reverse transcriptase-polymerase chain reaction (qRT-PCR). [file 1471-2164-14-884-S5.xls]

## Sheet: Tab S13
Table S13: Functional grouping of differentially expressed genes (DEGs) during early stages of compatible and incompatible white pine-blister rust (WP-BR) interactions.
Contig ID	Description of gene function	Fold change in R seedlings	Fold change in S seedlings	Fold change between R and S seedlings
Putative signal receptors and intermediate factors regulated by rust infection
A05-contig-24080	LRR-receptor-like serine threonine protein kinase (RLK)	R: +7.8 ***		S/R: -3.2 ***
A06-contig-11709	CBL-interacting protein kinase (CIPK)	R: +5.0 **
A06-contig-1944	Serine threonine protein kinase	R: +2.4 ***
A06-contig-23800	cysteine-rich receptor-like protein kinase 3 (RLK)	R: +5.9 *
A06-contig-2821	CC-NBS-LRR	R: +3.7 *
A08-contig-1299	NBS-LRR resistance protein	R: +3.4 *
A06-contig-4053	SNF1-related protein kinase regulatory subunit beta-2 like	R: +2.7 *
A06-contig-7016	Kinase family protein		S: +3.5 **
A08-contig-96	Mitogen-activated protein kinase (MAPK)	R: +3.2 ***		S/R: -1.8 *
A05-contig-3737	F-box family protein	R: +8.3 ***
A06-contig-11322	F-box/LRR-repeat protein	R: +5.0 ***
A06-contig-15282	RING/FYVE/PHD zinc finger-containing protein	R: +9.3 *
A06-contig-3873	MACP domain containing protein	R: +2.9 *
A08-contig-2622	RING/FYVE/PHD zinc finger-containing protein	R: +3.3 *
A05-contig-172	F-box protein GID2	R: +5.0 *	S: +5.4 **
A05-contig-3955	RING-H2 finger protein	R: +7.4 ***	S: +9.9 ***
A06-contig-1317	RING finger and CHY zinc finger domain containing	R: +3.6 ***	S: +2.2 *
A06-contig-1399	multiple stress-responsive zinc finger protein	R: +2.0 ***	S: +2.0 ***
A06-contig-15758	RING-H2 finger protein ATL2-like isoform	R: +15.4 ***	S: +10.9 **
A06-contig-422	Zinc finger-containing protein	R: +3.2 ***	S: +2.8 ***
A05-contig-9765	Zinc-finger protein	R: -3.2 *		S/R: +3.3 *
A06-contig-9679	Zinc-finger protein constans-like protein		S: +3.2 ***
A05-contig-2636	flowering locus T-like protein	R: +47.5 ***
A05-contig-1809	apoptosis-inducing factor homolog a-like	R: +12.1 ***
A06-contig-3873	MACPF domain-containing protein	R: +2.9 *
A05-contig-12389	subtilisin-like protease-like	R: +14.2 ***
A08-contig-19113	subtilisin-like protease-like	R: +79.7 ***
Transcriptional factors
A05-contig-1472	AP2 domain class TF	R: +2.1 *
A05-contig-14780	Zinc-finger (CCCH type) family protein	R: +4.8 ***		S/R: -7.4 ***
A05-contig-3514	DNA-binding protein	R: +38.9 ***
A05-contig-3915	Zinc-finger-homeodomain protein 2	R: +4.2 **
A05-contig-4829	PLATZ TF domain-containing protein	R: +11.1 ***
A05-contig-5891	NAC domain IPR003441	R: +40.7 *
A05-contig-6188	nuclear TF Y subunit b-3	R: +4.0 **
A06-contig-14524	DOF zinc-finger	R: +8.3 *
A06-contig-15181	AP2 ERF and B3 domain-containing TF	R: +7.3 ***
A06-contig-16191	R2R3-MYB TF MYB22	R: +9.7 ***
A06-contig-2541	cold-shock DNA-binding protein	R: +1.8 ***
A08-contig-5591	NAC domain IPR003441	R: +3.0 ***
A06-contig-67	tubby-like f-box protein 8-like TF	R: -1.8 ***		S/R: +1.6 ***
A08-contig-1300	WRKY TF		S: +3.9 *
A05-contig-1590	TF 3	R: +29.1 ***	S: +19.1 ***
A05-contig-792	C3HL domain class TF	R: +4.8 ***	S: +3.7 *
A05-contig-8000	AP2 ERF and B3 domain-containing TF	R: + 999***	S: +999 ***
A06-contig-119011	R2R3-MYB TF MYB22	R: +3.3 ***	S: +4.4 ***
A08-contig-2467	CCCH type zinc finger protein	R: +5.2 ***	S: +4.7 ***
A08-contig-8624	homeodomain-leucine zipper protein	R: +14.6 *	S: +14.3 *
A08-contig-772	ethylene-responsive transcriptional coactivitor	R: -14.9 ***	S: -8.0 ***
A08-contig-3847	WRKY TF 42			S/R: +3.7 *
ABA-signalling
A05-contig-3678	aba receptor pyl8	R: +2.9 ***
A05-contig-4764	gram-containing aba-responsive protein	R: +16.5 *
A06-contig-33625	aba-responsive protein	R: +14.8 **
A06-contig-454	aba 8-hydroxylase	R: +5.2 ***
A06_contig_26740	annexin-like protein	R: +9.7 *
IAA-signalling
A05-contig-11442	dormancy auxin associated-like protein	R: +42.0 ***
A05-contig-3770	auxin induced protein	R: +7.9 ***
A05-contig-6073	auxin induced protein IAA13,---short-lived TF	R: +3.6 ***
A05-contig-961	auxin down-regulated-like protein	R: +224.1 ***
A06-contig-7768	auxin response factor 2 ---transcriptional factor	R: +3.6 *
A08-contig-8279	auxin induced protein 5ng4-like, Plant drug/metabolite exporter family in auxin mediated signaling pathway	R: +22.6 ***
A06-contig-9762	auxin induced protein pcnt115 isoform 1, aldo/keto reductase family in auxin mediated signaling pathway.		S: +5.9 **
A08-contig-4561	dormancy auxin associated-like protein		S: +15.8 ***
A05-contig-1374	auxin-aluminium responsive-like protein	R: +7.7 ***	S: +6.0 ***
A05-contig-16493	dormancy auxin associated-like protein	R: +6.8 ***	S: +5.7 *
A05-contig-2191	auxin induced protein pcnt115 isoform 1	R: +18.4 ***	S: +18.3 ***
A05-contig-3794	dormancy auxin associated-like protein	R: +9.2 ***	S: +8.3 ***
A06-contig-29487	dormancy auxin associated-like protein	R: +103.4 ***	S: +60.3 ***
A06-contig-3139	dormancy auxin associated-like protein	R: +15.8 ***	S: +12.3 ***
A08-contig-1416	auxin-aluminium responsive-like protein	R: +2.8 ***	S: +3.0 ***
A08-contig-811	auxin-aluminium responsive-like protein	R: +2.3 ***	S: +2.9 ***
A06-contig-1854	auxin down-regulated-like protein	R: +10.5 ***	S: +4.6 ***	S/R: -2.3 ***
A08-contig-327	dormancy auxin associated-like protein	R: +12.5 ***	S: +7.0 ***	S/R: -1.8 ***
A06-contig-1557	auxin down-regulated-like protein	R: +15.9 ***	S: +9.5 ***	S/R: -1.7 ***
A06-contig-4110	auxin down-regulated-like protein	R: +17.9 ***	S: +9.3 ***	S/R: -1.9 ***
A06-contig-14611	auxin induced protein pcnt115 isoform 1	R: +19.6 ***	S: +8.3 **	S/R: -2.4 *
A06-contig-1558	auxin down-regulated-like protein	R: +57.2 ***	S: +29.7 ***	S/R: -1.9 **
A08-contig-4538	auxin induced protein pcnt115 isoform 1	R: +83.6 ***	S: +24.0 ***	S/R: -3.5 ***
A05-contig-960	auxin down-regulated-like protein	R: +329.7 ***	S: +87.4 ***	S/R: -3.8 ***
A05-contig-1537	auxin down-regulated-like protein	R: +1751.7 ***	S: +353.8 ***	S/R: -5.0 ***
Ethylene-signalling
A06-contig-134	ACC oxidase	R: +2.3 *	S: +2.4 *
A08-contig-77	ACC oxidase	R: +8.0 ***	S: +6.7 ***
A08-contig-2601	SAM synthetase 1		S: +1.6 *
A06-contig-506	SAM decarboxylase	R: +3.6 ***	S: +1.6 ***	S/R: -2.3 ***
A05-contig-3231	Polyamine oxidase 2	R: +5.1 ***
A06-contig-1876	Polyamine oxidase	R: -2.9 ***	S: -3.6 ***
A08-contig-772	ethylene-responsive transcriptional coactivitor	R: -14.9 ***	S: -8.0 ***
The ubiquitin–proteasome system (UPS)-related pathway
A05-contig-10503	ubiquitin-conjugating enzyme	R: +2.6 *
A05-contig-1193	polyubiquitin 3	R: +2.4 *
A05-contig-2209	polyubiquitin	R: +2.3 ***
A05-contig-3792	polyubiquitin-like protein	R: +1.9 *
A05-contig-560	ubiquitin-associated (UBA) zinc-finger and PB1 domain	R: +2.0 ***
A05-contig-569	ubiquitin-conjugating enzyme-like protein	R: +1.6 ***
A06-contig-11297	ubiquitin-conjugating enzyme spm2	R: +3.0 ***
A06-contig-1414	e3 ubiquitin-protein ligase xbat31-like	R: +4.1 **
A06-contig-24830	ubiquitin-60S ribosomal protein l40	R: +2.5 *
A06-contig-3246	ubiquitin	R: +2.3 ***
A06-contig-618	polyubiquitin	R: +2.2 ***
A06-contig-9612	ubiquitin-conjugating enzyme	R: +2.4 **
A08-contig-1563	polyubiquitin 10	R: +1.9 **
A08-contig-3264	ubiquitin homolog	R: +2.1 **
A05-contig-986	ubiquitin-conjugating enzyme		S: +1.7 **
A08-contig-1608	polyubiquitin		S: +1.7 ***
A05-contig-100	polyubiquitin 3	R: +3.2 ***	S: +2.7 ***
A05-contig-543	ubiquitin D	R: +3.6 ***	S: +3.1 ***
A05-contig-5695	ubiquitin-conjugating enzyme e2	R: +3.6 ***	S: +2.5 **
A06-contig-463	ubiquitin-conjugating enzyme e2-17 kDa isoform	R: +1.8 ***	S: +1.8 **
A08-contig-1089	ubiquitin carrier protein	R: +2.8 ***	S: +2.1 **
A08-contig-220	polyubiquitin	R: +6.7 ***	S: +5.2 **
Multiple families of pathogenesis-related (PR) proteins
A05-contig-16434	Anti-microbial protein --- AMP	R: +20.0 **
A06-contig-20953	AMP	R: +18.5 ***	S: +11.6 ***
A05-contig-3144	Thaumatin-like protein (TLP), - PR5 family	R: +2.6 **
A05-contig-1382	TLP		S: +17.3 *
A08-contig-296	TLP		S: +1.7 ***
A08-contig-3307	TLP		S: +9.5 **
A05-contig-1375	TLP	R: +32.2 ***	S: +26.0 ***
A08-contig-283	TLP	R: +1.8 ***	S: +3.0 ***	S/R: +1.6 ***
A08-contig-297	TLP	R: +8.2 ***	S: +40.0 ***	S/R: +4.9 ***
A06-contig-21999	PR10, - PR10 family	R: -3.0 **
A06-contig-4255	PR10		S: +2.1**	S/R: +1.8 *
A06-contig-19264	PR10	R: +21.0 ***	S: +10.0 ***	S/R: -2.1 ***
A05-contig-856	PR10	R: +24.0 ***	S: +12.0 ***	S/R: -2.0 ***
A06-contig-591	PR10	R: -5.7 ***		S/R: +3.9 **
A06-contig-4255	PR10		S: +2.1 **	S/R: +1.8 *
A06-contig-10905	chitinase A, - PR3 family		S: +8.2 ***
A06-contig-14095	chitinase 2-like		S: +6.7 **
A06-contig-17063	chitinase, class VII		S: +8.8 **
A06-contig-26369	chitinase 2-like		S: +35.5 **
A08-contig-13869	endochitinase-like protein, basic		S: +355.6 *
A08-contig-30148	chitinase 4-6, class IV		S: +69.0 ***
A05-contig-35610	endochitinase-like protein, basic		S: +8.0 ***	S/R: +10.8 ***
A05-contig-1207	chitinase A, class IV	R: +18.4 ***	S: +16.2 ***
A05-contig-3125	chitinase, class IV	R: +10.5 ***	S: +16.0 ***
A05-contig-4144	endochitinase-like protein, basic	R: +12.9 **	S: +19.7 ***
A05-contig-4325	chitinase A, class IV	R: +16.0 ***	S: +10.3 ***
A05-contig-6517	chitinase	R: +87.4 ***	S: +115.5 ***
A08-contig-1772	chitinase, class VII	R: +4.8 ***	S: +6.5 ***
A05-contig-4907	chitinase, class IV	R: +20.3 ***	S: +35.8 ***	S/R: +1.8 ***
A05-contig-8517	chitinase, class IV	R: +22.1 ***	S: +49.3 ***	S/R: +2.2 ***
A06-contig-3675	non-specific lipid transfer protein, - PR14 family	R: +1.8 ***
A08-contig-610	lipid transfer protein	R: +4.2 ***
A06-contig-3257	non-specific lipid transfer protein	R: -3.1 ***		S/R: +2.5 ***
A05-contig-1912	bifunctional inhibitor/lipid transfer protein	R: +2.1 **	S: +2.1 **
A05-contig-24	bifunctional inhibitor/lipid transfer protein	R: +12 ***	S: +4.1 ***	S/R: -2.9 ***
A05-contig-39499	endo-beta-glucanase, - PR2 family		S: +21.7 *
A05-contig-5657	alpha-glucanase	R: +45.6 ***	S: +76.6 ***
A05-contig-5757	xyloglucan-specific endoglucanase inhibitor	R: +106.5 ***	S: +78.3 ***
A06-contig-11336	xyloglucan-specific fungal endoglucanase inhibitor	R: +113.7 ***	S: +71.6 ***
A08-contig-5374	xyloglucanase inhibitor	R: +137.4 ***	S: +68.3 ***	S/R: -2.0 ***
A08-contig-157	beta-glucanase	R: +5.4 ***	S: +11.7 ***	S/R: +2.1 *
A06-contig-6629	beta-glucanase	R: +6.4 ***	S: +17.0 ***	S/R: +2.7 ***
A08-contig-757	beta-glucanase	R: +16.5 ***	S: +25.5 ***	S/R: +1.5 *
A06-contig-2503	PR-1 precursor		S: +18.2 ***	S/R: +5.5 ***
A08-contig-4609	PR-4		S: +19.9 ***	S/R: +17.3 ***
A08-contig-4116	cysteine proteinase inhibitor, - PR6 family		S: +8.5 ***	S/R: +5.0 ***
A05-contig-1854	cysteine proteinase inhibitor	R: +2.9 ***
A06-contig-226	cysteine proteinase inhibitor-like	R: -2.5 ***		S/R: +2.9 ***
A06-contig-2849	cysteine proteinase inhibitor	R: +1.6 ***	S: +1.7 ***
A08-contig-1728	cysteine proteinase inhibitor	R: +2.7 ***	S: +2.5 ***
A08-contig-2441	peroxidase 72, - PR9 family	R: -5.7 **
A08-contig-6712	peroxidase like protein	R: -17.0 **
A08-contig-1943	cationic peroxidase 1-like		S: +112.2 ***
A05-contig-1272	peroxidase like	R: +7.1 ***	S: +6.7 ***
A05-contig-238	peroxidase	R: +2.9 ***	S: +2.2 ***
A05-contig-2855	peroxidase	R: +79.7 ***	S: +50.2 ***
A06-contig-11854	peroxidase-like	R: +9.0 ***	S: +8.8 ***
A06-contig-16942	peroxidase-like protein	R: +4.9 ***	S: +5.8 ***
A05-contig-8219	peroxidase-like protein cdsp32	R: -6.2 ***	S: -3.9 ***
A06-contig-27967	peroxidase	R: +65.4 ***	S: +31.8 ***	S/R: -2.1 ***
ROS-related genes
A06-contig-12074	thioredoxin domain containing protein 2	R: +11.7 *
A06-contig-2860	thioredoxin reductase 2	R: +13.1 ***		S/R: -2.5 *
A06-contig-1495	thioredoxin f1	R: -1.7 ***
A08-contig-1226	thioredoxin-like protein		S: +3.6 **	S/R: +4.9 ***
A06-contig-3803	thioredoxin-like protein	R: +3.5 ***	S: +3.6 ***
A06-contig-7071	thioredoxin-like protein	R: +50.2 ***	S: +35.8 ***
A08-contig-4341	thioredoxin-like 4a	R: +2.2 ***	S: +2.2 ***
A08-contig-500	thioredoxin-like 1-1	R: +3.8 ***	S: +2.8 ***
A06-contig-14551	glutathione S-transferase	R: +4.6 ***
A08-contig-994	tau glutathione S-transferase	R: +7.1 **
A05-contig-230	tau glutathione S-transferase	R: +14.5 ***	S: +7.4 *
A06-contig-24009	tau glutathione S-transferase	R: +6.5 ***	S: +5.4 ***
A06-contig-27647	tau glutathione S-transferase	R: +9.8 ***	S: +7.1 ***
A06-contig-4576	tau glutathione S-transferase	R: +7.2 ***	S: +4.1 ***
A08-contig-745	tau glutathione S-transferase	R: +5.1 ***	S: +6.4 ***
A08-contig-993	tau glutathione S-transferase	R: +5.7 ***	S: +4.5 ***
A08-contig-6488	tau glutathione S-transferase	R: -2.8 ***	S: -3.7 ***
A05-contig-12131	tau glutathione S-transferase	R: +8.7 ***	S: +5.2 ***	S/R: -1.7 ***
A08-contig-2483	tau glutathione S-transferase	R: +16.0 ***	S: +8.9 ***	S/R: -1.8 ***
HSP and chaperone genes
A08-contig-16969	chaperone protein dnaj, chloroplastic	R: +17.5 *
A06-contig-2465	hsp 21	R: -14.9 *
A08-contig-943	chaperone protein dnaj, mitochondrial		S: +2.5 **
A06-contig-557	hsp 70		S: -1.7 **
A06-contig-2539	dnaj chaperone family protein	R: +2.2 ***	S: +1.7 ***
A06-contig-4296	chaperone protein dnaj, chloroplastic	R: +11.2 ***	S: +6.5 ***
A08-contig-5996	chaperone protein dnaj 8, chloroplastic	R: +3.6 ***	S: +3.3 **
A05-contig-24065	hsp	R: -11.4 ***	S: -5.3 ***
A05-contig-8625	hsp	R: -5.4 ***	S: -7.4 ***
A05-contig-9860	hsp	R: -5.1 ***	S: -5.1 ***
A06-contig-1160	small hsp	R: -9.1 ***	S: -6.2 ***
A06-contig-12710	LMW hsp	R: -77.2 ***	S: -44.0 ***
A06-contig-15646	small hsp	R: -58.8 **	S: -63.7 ***
A06-contig-15752	hsp 20-like chaperon	R: -18.8 **	S: -13.4 ***
A06-contig-17300	LMW hsp	R: -59.1 ***	S: -43.2 ***
A06-contig-271	18.2 kDa class I hsp	R: -21.3 ***	S: -15.4 ***
A06-contig-3050	17.4 kDa class III hsp	R: -4.5 *	S: -5.9 ***
A06-contig-4787	small hsp	R: -10.6 ***	S: -5.6 ***
A06-contig-6540	16.8 kDa hsp	R: -37.3 *	S: -20.6 ***
A06-contig-7093	17.6 kDa class I hsp	R: -92.3 ***	S: -30.6 ***
A06-contig-8014	cytosolic class I small hsp	R: -6.9 ***	S: -9.5 ***
A06-contig-817	hsp 81.1	R: -39.0 *	S: -34.5 **
A06-contig-9495	hsp 18	R: -54.8 ***	S: -26.0 ***
A08-contig-11741	17.6 kDa class I hsp	R: -14.1 ***	S: -12.2 ***
A08-contig-12542	small hsp	R: -37.1 ***	S: -11.5 ***
A08-contig-27310	18.5 kDa class I hsp	R: -49.7 ***	S: -34.3 ***
A08-contig-2847	hsp 21	R: -11.8 ***	S: -3.9 ***
A05-contig-962	chaperone protein dnaj, chloroplastic	R: +20.1 ***	S: +11.0 ***	S/R: -1.8 ***
Calcium-binding function
A05-contig-109	polcalcin jun o2		S: +1.5 ***	S/R: +1.8 ***
A05-contig-19	polcalcin		S: +1.7 ***
A05-contig-3491	calcium binding protein		S: +4.4 ***	S/R: +2.9 **
A08-contig-8827	calcium binding protein with ef-hand		S: +16.8 ***
A08-contig-8828	calcium binding protein with ef-hand		S: +21.6 **
A06-contig-6367	polcalcin	R: +3.6 ***	S: +3.3 ***
A08-contig-1365	calcium binding protein with ef-hand	R: +3.7 ***	S: +5.1 ***
A08-contig-3127	polcalcin			S/R: +2.1 **
Expensin genes
A05-contig-23282	expansin	R: -3.5 ***
A05-conyig-29866	expansin 2	R: -11.0 *
A08-contig-3881	expansin-like protein			S/R: +1.8 *
Cytochrome p450-related genes
A05-contig-6172	cytochrome p450 94a1-like	R: +129.1 ***
A05-contig-693	cytochrome p450 71a1-like	R: +4.5 ***
A08-contig-8609	cytochrome p450	R: -16.8 ***
A08-contig-30	cytochrome p450 like TBP		S: +2.1 ***
A08-contig-14078	cytochrome p450 monooxygenase cyp94c9	R: +91.1 ***	S: +40.6 **
A05-contig-11429	cytochrome p450	R: -19.6 ***	S: -4.4 ***
A08-contig-17399	cytochrome p450 like TBP	R: -81.9 ***	S: -25.2 ***
A08-contig-17399	cytochrome p450 like TBP	R: -34.8 ***	S: -22.6 ***
A05-contig-8554	cytochrome p450	R: -22.3 ***	S: -3.4 ***	S/R: +6.5 ***

## Sheet: Table S14
Table S14: A list of contigs used in the k-means clustering analysis.
		Euclidan distance based on normalized expression values
Expression Clustering	Contig ID (a)	Un-infected at 0-dpi	Resistant (Cr2/-) at 4-dpi	Susceptible (cr2/cr2) at 4-dpi
Cluster-A	A05_contig_1375	-259.3	148.3	111
Cluster-A	A08_contig_398	-264	184.6	79.4
Cluster-A	A06_contig_422	-259.133	191.767	67.3667
Cluster-A	A05_contig_1339	-271.533	181.767	89.7667
Cluster-A	A05_contig_1272	-291.533	166.767	124.767
Cluster-A	A08_contig_531	-291.133	137.167	153.967
Cluster-A	A06_contig_2749	-296.5	144.1	152.4
Cluster-A	A08_contig_361	-342.333	195.167	147.167
Cluster-A	A05_contig_352	-338.1	154	184.1
Cluster-A	A05_contig_2191	-365.767	234.833	130.933
Cluster-A	A06_contig_134	-275.967	207.533	68.4333
Cluster-A	A08_contig_116	-321.267	234.833	86.4333
Cluster-A	A08_contig_1790	-325.933	235.067	90.8667
Cluster-A	A06_contig_3671	-264.8	209.1	55.7
Cluster-A	A06_contig_7071	-354.633	263.967	90.6667
Cluster-A	A06_contig_302	-258.067	215.333	42.7333
Cluster-A	A06_contig_3689	-401.533	274.267	127.267
Cluster-A	A08_contig_500	-311.8	255.8	56
Cluster-A	A05_contig_12131	-276.8	248.2	28.6
Cluster-A	A05_contig_125	-273.767	243.233	30.5333
Cluster-B	A08_contig_1315	-616.667	-83.4667	700.133
Cluster-B	A06_contig_3381	-678.333	-68.0333	746.367
Cluster-B	A06_contig_9352	-740.7	46.9	693.8
Cluster-B	A06_contig_1118	-760.233	144.167	616.067
Cluster-B	A06_contig_225	-736.4	150.8	585.6
Cluster-B	A08_contig_811	-736.1	214.9	521.2
Cluster-C	A06_contig_7831	-260.3	266.8	-6.5
Cluster-C	A06_contig_3772	-226.833	299.567	-72.7333
Cluster-C	A06_contig_2897	-259.633	283.167	-23.5333
Cluster-C	A06_contig_4110	-286.167	279.933	6.23333
Cluster-C	A05_contig_1000	-241.533	337.267	-95.7333
Cluster-C	A08_contig_713	-283.767	328.933	-45.1667
Cluster-C	A08_contig_3768	-263.133	310.867	-47.7333
Cluster-C	A06_contig_8791	-312.233	287.667	24.5667
Cluster-C	A05_contig_1471	-279.633	371.467	-91.8333
Cluster-C	A06_contig_4352	-287.833	374.867	-87.0333
Cluster-C	A08_contig_2483	-313.667	291.733	21.9333
Cluster-C	A05_contig_313	-338.433	318.267	20.1667
Cluster-C	A06_contig_137	-338.7	472.1	-133.4
Cluster-C	A06_contig_1355	-360.867	349.533	11.3333
Cluster-C	A05_contig_5	-366.967	495.033	-128.067
Cluster-C	A05_contig_1312	-367.433	362.367	5.06667
Cluster-D	A06_contig_498	-157.5	-333.6	491.1
Cluster-D	A08_contig_458	-331.133	-381.933	713.067
Cluster-D	A05_contig_2	-96.0333	-466.433	562.467
Cluster-D	A06_contig_23	-50.9	-566.2	617.1
Cluster-D	A08_contig_86	-159.133	-622.233	781.367
Cluster-D	A05_contig_343	90.6	-594	503.4
Cluster-E	A08_contig_2141	-86.9667	236.033	-149.067
Cluster-E	A06_contig_11831	-125.467	207.133	-81.6667
Cluster-E	A05_contig_1357	-123.933	193.567	-69.6333
Cluster-E	A08_contig_888	-129.267	178.833	-49.5667
Cluster-E	A05_contig_1012	-135.2	181.2	-46
Cluster-E	A05_contig_3378	-143.167	226.033	-82.8667
Cluster-E	A05_contig_2990	-147.833	212.767	-64.9333
Cluster-E	A06_contig_10026	-174.567	233.433	-58.8667
Cluster-E	A06_contig_7227	-177.633	237.667	-60.0333
Cluster-E	A05_contig_1349	-194.467	242.033	-47.5667
Cluster-E	A06_contig_1681	-198.867	282.033	-83.1667
Cluster-E	A08_contig_3010	-199.4	308.8	-109.4
Cluster-E	A05_contig_693	-217.767	246.533	-28.7667
Cluster-F	A05_contig_11429	190.733	-121.467	-69.2667
Cluster-F	A05_contig_8554	196.133	-130.567	-65.5667
Cluster-F	A08_contig_2847	198	-132.7	-65.3
Cluster-F	A08_contig_6488	199.167	-73.1333	-126.033
Cluster-F	A08_contig_308	215.233	-131.667	-83.5667
Cluster-F	A06_contig_1056	211.1	-160.7	-50.4
Cluster-F	A08_contig_3326	200.267	-179.333	-20.9333
Cluster-F	A05_contig_1777	230.833	-144.767	-86.0667
Cluster-F	A06_contig_817	225.133	-116.567	-108.567
Cluster-F	A05_contig_19695	229.9	-150.4	-79.5
Cluster-F	A05_contig_3475	244.5	-159.6	-84.9
Cluster-F	A06_contig_205	235.267	-154.533	-80.7333
Cluster-F	A05_contig_12652	263.2	-136.7	-126.5
Cluster-F	A05_contig_5583	235.867	-191.033	-44.8333
Cluster-F	A06_contig_1238	261.533	-153.167	-108.367
Cluster-F	A08_contig_1550	317.667	-91.2333	-226.433
Cluster-F	A05_contig_1	299.533	-113.067	-186.467
Cluster-F	A05_contig_724	258.433	-177.567	-80.8667
Cluster-F	A06_contig_1147	259.6	-206.5	-53.1
Cluster-F	A06_contig_1622	239.633	-223.267	-16.3667
Cluster-F	A06_contig_288	300.7	-187.4	-113.3
Cluster-F	A05_contig_905	265.967	-206.733	-59.2333
Cluster-F	A06_contig_449	325.033	-277.967	-47.0667
Cluster-F	A06_contig_197	395.467	-244.233	-151.233
Cluster-F	A05_contig_6392	381.1	-262.4	-118.7
Cluster-F	A05_contig_536	372.967	-298.933	-74.0333
Cluster-G	A05_contig_3710	74.4333	3.53333	-77.9667
Cluster-G	A06_contig_100	94.8667	9.36667	-104.233
Cluster-G	A06_contig_557	99.2667	18.5667	-117.833
Cluster-G	A06_contig_4302	83.9667	-14.2333	-69.7333
Cluster-H	A06_contig_1152	238.133	-461.067	222.933
Cluster-H	A05_contig_404	359.533	-488.567	129.033
Cluster-H	A06_contig_226	201.733	-544.967	343.233
Cluster-H	A06_contig_798	423.433	-641.167	217.733
Cluster-H	A08_contig_375	230.633	-647.767	417.133
Cluster-H	A08_contig_106	228.167	-664.233	436.067
Cluster-H	A06_contig_179	640	-748.6	108.6
NOTE: (a) See additional file 2 (Table S5-S12) for functional annotation of the listed contigs

## Sheet: Table S15
Table S15: PCR primers used for qRT-PCR
Primer ID	Forward primer ( 5'>>3' )	Reverse primer (5' >> 3')	Targeted RNA-seq contigs
PAR4-315bp	TTGCAGCAGACAAAGGTGTCTA	GCTCCTATGGAGGAATTGCAAC	A06_contig_288
C618-245bp	AGCGATAAGGATATGGGACGGATC	AACCATGCTAACTCCACGTACAG	A06-contig-16057
HSP70a-151bp	ACAAGATAGTGAACAAAGATGGGA	TCCTTTATAGTCTTGCCAAGGAATG	A08-contig-199
HSP70b-151bp	TGTTTGGAACAAAGCGGTTGATA	CCAATCTGACTTGGCGAA	A06-contig-92
HSP70c-151bp	AAGGAGATTGCTGAAGCG	CGGTTGGTTCGTTGATGATT	A08-contig-751
HSP70d-178bp	CCAATGACAAAGGCAGGCTA	TCCAACTTCCCTGCAATCTTAT	A06-contig-147
HSP90a-151bp	TATAAAGCAAACTGCAAGGCTGA	ATCTTCCTCCTCGACCG	A06-contig-3163
HSP90b-156bp	TGCTGTTTGGTTACTGGAGAATA	CTTTCTAAGCTCATCCATGATAGG	A06-contig-907
HSP81-178bp	CGGTTTGAGAGTCTCACGGA	TAAACTCTTTCGTGCCAGATCG	A08contig-1048
CA-150bp	GGATCTCTTTCCTCTTCAACCT	ACCCTTGTTTGGAGTAGCTTA	A08-contig-464
SHMT-152bp	CTGGAGAGGAGTGCAACC	ACCAGTCCACTTATATGAGCC	A06-conyig-173
SOD2-169bp	GGGTGTGGCTGGGATTAAATA	ATGTTCTTCAGATAATCTGGTCGGA	A06-contig-4100
PRX2-154bp	TGCTCTCAGAAACATCTCCC	CCAGCAGGAGGACCTTATC	A05-contig-1320
PRX3-156bp	ACCAGGAGGGTCGAATG	CAACCACTTCAGCGCCA	A05-contig-2359
PRX4-163bp	GGATCAGGGAATAGCATTACGAG	TGGGCAAACTTCATCGGG	A06-contig-574
GR-152bp	AGAGTTGGTAACCATGCGA	ATTTGCATACGGGAATAGTTATTGT	A06-contig-7107
ALDH-150bp	TCGATCAAGCCGTGGAG	CACCGACAACCCGACTTAAA	A05-contig-201
CPN60-158bp	GCTGTAAAGGTGACAATGGG	GCAACTTGCTTCACAAGACT	A06-contig-14318
TLP-L2-245bp	AATATCCCTCTCTCTGCAACTC	GCATCGTCTTTGGCATAGC	A08_contig_15846
TLP-L3-240bp	ATTCCAGAACCTGGACTTCTAT	CGCGAGTAATCAGAGGGAG	A05_contig_1382
TLP-L4-253bp	GCTGAATATACTCTGAATGGTGGC	AGTTAGTAGGAGAGCAGTTGG	A08-contig-11812
TLP-L6-272bp	GCAAGTGCAACACTGGTGA	GGAATTGAACTGGGCACAG	A05_contig_1375
TLP-S1-300bp	CTCTCGGGACAGTCTCCT	ACACCAGAGAATTCAGTATGATAAG	A08_contig_297
Tublin1-286bp	CTTGCTGGGAACTTTACTGC	ATTTCCTTGCCAATGGTGTAAT	A06-contig-259
Actin-209bp	ATGGAAACATTGTTCTTAGTGGTG	CTCATATTCGGTCTTGGCAATC	A05-contig-25742
