# Supplementary material for: Transcriptome analysis of Pinus monticola primary needles by RNA-seq provides novel insight into host resistance to Cronartium ribicola
Source: BMC Genomics. 2013 Dec 16;14:884. doi: 10.1186/1471-2164-14-884 (PMC3907366; doi:10.1186/1471-2164-14-884)
Supplement: Additional file 4 — Table S5. A list of 245 contigs with significant up-regulation specifically in resistant (Cr2/ -) seedling post C. ribicola infection (4-dpi). Table S6. A list of 142 contigs with significant down-regulation specifically in resistant (Cr2/ -) seedling post C. ribicola infection (4-dpi). Table S7. A list of 114 contigs with significant up-regulation specifically in susceptible (cr2/cr2) seedling post C. ribicola infection (4-dpi). Table S8. A list of 46 contigs with significant down-regulation specifically in susceptible (cr2/cr2) seedling post C. ribicola infection (4-dpi). Table S9. A list of 204 contigs with significant up-regulation in both resistant (Cr2/ -) and susceptible (cr2/cr2) seedling post C. ribicola infection (4-dpi). Table S10. A list of 106 contigs with significant down-regulation in both resistant (Cr2/ -) and susceptible (cr2/cr2) seedling post C. ribicola infection (4-dpi). Table S11. A list of 141 contigs with significantly higher expression levels in resistant (Cr2/ -) seedlings than in susceptible (cr2/cr2) seedling post C. ribicola infection (4-dpi). Table S12. A list of 134 contigs with significantly higher expression levels in susceptible (cr2/cr2) seedling than in resistant (Cr2/ -) seedlings post C. ribicola infection (4-dpi). [file 1471-2164-14-884-S4.xls]

## Sheet: Table S5
Table S5: A list of 245 contigs with significant up-regulation specifically in resistant (Cr2/ -) seedling post C. ribicola infection (4 dpi)
Sequence		Blast Search							Statistical Analysis of Transcript Levels (Kal's Z-test - Bonferroni)
Contig ID	Length (nt)	Sequence description	Hit species	Hit ACC	E-Value	Similarity	Score		Un-infected (0dpi) vs. Res (4dpi)		Un-infected (0dpi) vs. Sus (4dpi)		Res (4dpi) vs. Sus (4dpi)
									Fold change	p - Value	Fold change	p - Value	Fold change	p - Value
A05_contig_10112	445	beta-amylase	[Physcomitrella patens subsp. patens	XP_001756520	1.13202e-75	86	243.817		165.102	0	23.4698	1	-7.03467	1.4131e-10
A05_contig_1012	1623	no hint							1.90944	0.000302053	-1.11118	1	-2.12173	8.3068e-07
A05_contig_10503	1223	ubiquitin-conjugating enzyme	Picea sitchensis	ABK22683	4.14039e-101	97	308.916		2.60726	0.0167452	2.09327	1	-1.24554	1
A05_contig_10598	574	alpha-amylase	Picea sitchensis	ABR16554	5.86725e-67	75	222.246		23.7619	0.000696159	10.9117	1	-2.17765	1
A05_contig_1118	685	60S ribosomal protein L36	Picea sitchensis	ABK21348	6.20958e-54	100	179.489		1.81589	0.007066	1.29812	1	-1.39886	1
A05_contig_1139	2689	sucrose synthase 1	Pinus taeda	ABR15470	0	93	1451.03		9.48552	0.00478046	7.57759	0.214008	-1.25179	1
A05_contig_11434	962	no hint							3.30215	0.00516873	2.7307	0.698554	-1.20927	1
A05_contig_11442	319	dormancy auxin associated-like protein	Picea sitchensis	ABK21467	1.13597e-32	93	121.324		41.9629	1.08059e-06	19.63	0.500229	-2.1377	1
A05_contig_11643	2307	unknown protein	Picea sitchensis	ADE76818	6.38199e-72	74	247.284		12.4904	0.011642	6.64026	1	-1.88102	1
A05_contig_1193	581	polyubiquitin 3	Arabidopsis thaliana	AAM63271	8.53496e-70	100	220.32		2.42939	0.0314886	2.0067	1	-1.21064	1
A05_contig_11994	610	beta-amylase 8	Arabidopsis thaliana	AAK96508	8.85973e-76	71	243.432		51.338	7.96314e-06	13.6416	1	-3.76333	0.436876
A05_contig_1223	2818	early responsive to dehydration protein	Vitis vinifera	XP_002280109	0	77	832.787		2.81415	0.0248268	1.68768	1	-1.66747	1
A05_contig_1312	1614	sugar transporter erd6-like	Picea sitchensis	ADE75821	0	93	736.102		18.8088	7.62878e-05	7.66569	1	-2.45364	1
A05_contig_13127	356	beta-amylase 8	Vitis vinifera	CBI33977	1.60509e-61	88	205.297		80.2952	0	18.9677	0.294331	-4.23326	5.5111e-08
A05_contig_1349	948	light-harvesting complex I protein, hca1	Picea sitchensis	ABK23427	1.21595e-156	96	449.514		3.59599	3.73693e-07	2.46442	0.324579	-1.45917	1
A05_contig_138	1102	galactinol synthase	Picea sitchensis	ABK23436	0	90	535.798		2.12215	0.00202101	1.86187	0.399348	-1.13979	1
A05_contig_1386	1464	asparagine synthetase	Picea sitchensis	ABR16980	0	97	870.537		21.9654	9.383e-08	9.38486	1	-2.34052	1
A05_contig_14500	208	no hint							4.60863	1.07551e-05	2.62633	1	-1.75478	1
A05_contig_1471	982	plasma membrane associated protein	Picea sitchensis	ABK23186	6.40726e-78	86	247.284		15.9934	0	3.50595	1	-4.56178	0
A05_contig_1472	2351	ap2 domain class transcription factor	Picea sitchensis	ABK25082	0	86	611.683		2.08813	0.0344545	1.57884	1	-1.32257	1
A05_contig_14780	1066	zinc finger (ccch-type) family protein	Populus trichocarpa	XP_002304341	5.07211e-29	88	92.0485		4.75175	0	-1.56531	1	-7.43797	0
A05_contig_16434	272	anti-microbial protein	Pinus monticola	P83880	5.31849e-37	88	130.568		20.0131	0.000354202	8.24839	1	-2.4263	1
A05_contig_17320	1094	flavonol synthase/flavanone 3-hydroxylase-like	Glycine max	XP_003548081	2.47455e-98	83	242.276		38.0442	0.0120616	25.6213	1	-1.48487	1
A05_contig_1803	774	lactoylglutathione lyase family protein	Picea sitchensis	ABK26885	2.39613e-57	85	192.2		27.9701	1.4172e-07	12.2732	0.703736	-2.27895	1
A05_contig_1809	1788	apoptosis-inducing factor homolog a-like	Vitis vinifera	XP_002266714	8.30516e-138	75	417.157		12.0566	7.70718e-05	8.20292	0.121111	-1.4698	1
A05_contig_1854	744	cysteine proteinase inhibitor	Picea sitchensis	ACN40125	9.58283e-73	96	232.261		2.9017	3.39516e-06	2.26984	0.0712607	-1.27837	1
A05_contig_2046	998	PQ-loop repeat family protein	Populus trichocarpa	XP_002322574	2.54922e-57	57	201.06		60.9153	0.00028582	19.5365	1	-3.11802	1
A05_contig_2111	909	60s ribosomal protein L34	Picea sitchensis	ABK21342	2.92594e-58	100	193.356		1.71986	0.00400917	1.44509	1	-1.19014	1
A05_contig_21957	591	unknown protein	Picea sitchensis	ADE76870	1.17418e-34	81	131.724		24.9868	0.0220564	19.6307	0.502234	-1.27284	1
A05_contig_2209	700	polyubiquitin	Arabidopsis thaliana	AAO43307	1.39347e-162	100	461.07		2.26953	3.33297e-09	1.71238	0.135999	-1.32536	1
A05_contig_2279	1515	serine acetyltransferase 1	Picea sitchensis	ABR16751	2.54479e-136	85	406.757		17.1035	2.01234e-06	6.41494	1	-2.6662	1
A05_contig_24080	578	LRR receptor-like serine threonine-protein kinase	Vitis vinifera	XP_002267129	1.05248e-11	68	72.4034		7.79803	0	2.45592	1	-3.1752	4.60963e-06
A05_contig_254	2348	holocarboxylase synthase 1	Arabidopsis thaliana	AAL93108	6.37441e-120	77	377.096		2.29967	2.31184e-07	1.25612	1	-1.83078	0.0019969
A05_contig_2636	1281	flowering locus t-like protein	Picea sitchensis	ADP95116	2.12523e-103	98	316.235		47.5037	0	17.9994	0.0662822	-2.63919	0.171622
A05_contig_2698	814	serine carboxypeptidase-like enzyme	Picea sitchensis	ADE76440	8.62929e-116	86	351.673		12.2402	1.67428e-07	6.60784	0.193365	-1.85237	1
A05_contig_2831	421	no hint							6.09257	0.000310729	3.44549	1	-1.76827	1
A05_contig_2859	1841	amino acid permease	Picea sitchensis	ABR18002	0	83	729.939		6.59137	0.0121462	3.55905	1	-1.852	1
A05_contig_2907	1810	late embryogenesis abundant protein	Pseudotsuga menziesii	CAA10047	3.71577e-41	94	155.606		25.3094	7.31264e-06	10.5074	1	-2.40872	1
A05_contig_2962	450	no hint							6.20416	0.0197021	4.89614	1	-1.26715	1
A05_contig_3048	1263	transaldolase 2	Picea sitchensis	ABR16241	0	98	669.078		4.16486	0	2.14427	0.094518	-1.94232	9.12331e-05
A05_contig_3144	694	thaumatin-like protein	Picea sitchensis	ABK25809	9.85889e-78	100	244.973		2.5847	0.00216333	1.63769	1	-1.57826	1
A05_contig_317	1161	threonine synthase	Vitis vinifera	XP_002285366	2.70094e-145	91	434.106		4.40684	0.0016522	2.14876	1	-2.05088	1
A05_contig_3231	2289	probable polyamine oxidase 2	Vitis vinifera	XP_002282970	0	86	671.389		5.06775	7.01401e-05	3.1036	1	-1.63286	1
A05_contig_3327	2454	anion transporter 4	Ricinus communis	XP_002527859	0	82	567.77		9.66903	0.000215742	2.10448	1	-4.5945	0.0233671
A05_contig_3378	986	xyloglucan endotransglucosylase hydrolase protein 9	Picea sitchensis	ADE76172	1.82522e-123	93	367.466		76.2431	0	13.3954	0.324049	-5.69174	1.60801e-10
A05_contig_3418	1266	5'-methylthioadenosine nucleosidase	Picea sitchensis	ABK22694	2.53482e-168	98	484.182		2.90409	1.83996e-08	1.87066	1	-1.55244	1
A05_contig_3451	1232	alpha-xylosidase precursor	Pinus pinaster	AAL40352	1.92576e-145	97	421.009		5.46658	0.000895229	3.1389	1	-1.74156	1
A05_contig_3486	579	no hint							9.79825	1.647e-09	4.6978	0.462292	-2.08571	1
A05_contig_3487	596	no hint							7.75842	4.52485e-07	3.29488	1	-2.35469	1
A05_contig_3514	1014	DNA binding protein, putative	Picea sitchensis	ABR17623	2.89441e-124	92	369.007		38.8837	9.20909e-05	10.3741	1	-3.74816	1
A05_contig_3665	474	unknown protein	Picea sitchensis	ABK25082	2.31121e-06	55	54.6842		2.84317	0.000108765	1.52683	1	-1.86213	1
A05_contig_3678	1628	abscisic acid receptor pyl8	Picea sitchensis	ABK23752	6.34572e-124	98	372.859		2.84707	0.00111854	2.01093	1	-1.4158	1
A05_contig_3737	1186	F-box family protein	Picea sitchensis	ADE75747	5.16436e-119	91	360.918		8.31058	0.000100504	4.50459	1	-1.84492	1
A05_contig_3770	452	auxin-induced protein	Pinus taeda	AFG57189	1.07482e-26	88	105.916		7.93618	6.80054e-05	2.40314	1	-3.30243	0.174745
A05_contig_3792	254	polyubiquitin-like protein	Citrus maxima	ADC29516	1.94352e-52	100	169.474		1.92798	3.11857e-10	1.5201	0.0897252	-1.26833	1
A05_contig_3915	2363	zinc finger-homeodomain protein 2	Picea sitchensis	ADE77597	6.31018e-139	92	421.779		4.23501	0.00596977	2.55118	1	-1.66002	1
A05_contig_405	1085	basic 7s globulin 2 precursor small	Picea sitchensis	ABR17052	2.64195e-148	76	436.802		162.77	8.15507e-08	70.3449	0.20646	-2.31388	1
A05_contig_4105	1488	F-box protein	Pinus taeda	AEW08082	8.80016e-101	96	310.457		9.22561	0.0138707	6.46255	1	-1.42755	1
A05_contig_4307	926	no hint							89.2123	2.37791e-09	13.9312	1	-6.40379	2.44692e-05
A05_contig_4329	4140	trehalose-phosphate synthase	Ginkgo biloba	AAX16014	0	89	1422.91		15.7951	0.0381874	7.18204	1	-2.19925	1
A05_contig_4426	1211	phospholipase C 3-like isoform	Picea sitchensis	ABK24680	4.96193e-178	84	517.309		8.11559	0.0151105	5.28071	1	-1.53684	1
A05_contig_4635	804	tetratricopeptide repeat domain-containing protein	Picea sitchensis	ABK23843	1.73023e-38	80	148.673		10.4597	0.0285532	5.52141	1	-1.8944	1
A05_contig_4666	532	serine carboxypeptidase-like 50-like	Picea sitchensis	ADE76440	2.84237e-71	92	167.162		10.9382	0.000419921	6.09135	1	-1.79569	1
A05_contig_4678	470	no hint							14.4362	8.77098e-11	3.95355	1	-3.65145	7.10157e-08
A05_contig_474	700	glycosyl hydrolase-like partial	Oryza sativa Indica Group	EEC71555	1.50873e-36	97	93.9745		84.2153	0.000971775	31.5874	1	-2.66611	1
A05_contig_4764	446	gram-containing aba-responsive protein	Picea sitchensis	ABR17604	4.26946e-88	92	270.011		16.4818	0.0175095	15.3311	0.0501789	-1.07506	1
A05_contig_4807	2808	phosphatidylinositol 3-and 4-kinase family protein	Vitis vinifera	XP_002267025	0	85	625.165		15.6875	1.41681e-07	8.82824	0.0525573	-1.77697	1
A05_contig_4829	2114	platz transcription factor domain-containing protein	Picea sitchensis	ABR16693	1.69279e-170	96	499.975		11.1197	9.43368e-09	4.34907	1	-2.55681	0.345957
A05_contig_5062	3107	galactinol--sucrose galactosyltransferase 2	Jatropha curcas	BAJ53259	0	84	1207.59		4.13895	0.00377355	1.37515	1	-3.00982	0.124202
A05_contig_5354	1643	peroxisomal adenine nucleotide carrier 1	Picea sitchensis	ABK27119	2.19211e-169	96	494.582		6.72366	0.0279679	3.67162	1	-1.83125	1
A05_contig_5412	796	unknown protein	Picea sitchensis	ABK21430	2.33473e-33	98	126.331		4.72871	0.0166493	2.75846	1	-1.71426	1
A05_contig_5444	474	cold-induced glucosyl transferase	Picea sitchensis	ABK24936	9.35931e-08	85	58.9214		7.2806	0.0258984	4.66565	1	-1.56047	1
A05_contig_5556	1071	chlorophyllase- chloroplast	Picea sitchensis	ABR16879	1.37315e-165	86	476.478		3.3559	0	2.08266	0.212459	-1.61135	1
A05_contig_560	2963	ubiquitin-associated (UBA) zinc-finger and PB1 domain-containing protein	Picea sitchensis	ACN39846	0	87	1163.67		1.95175	0.00110022	1.56993	1	-1.24321	1
A05_contig_568	220	no hint							3.07256	0.00733776	1.81189	1	-1.69578	1
A05_contig_569	825	ubiquitin-conjugating enzyme-like protein	Picea sitchensis	ABK21411	5.34329e-104	100	310.457		1.63876	3.24117e-05	1.48526	0.044973	-1.10335	1
A05_contig_5891	1341	NAC domain ipr003441	Picea mariana	AAC32123	4.23703e-128	82	383.645		40.6697	0.0362264	18.3038	1	-2.22192	1
A05_contig_5996	426	no hint							8.27739	3.46941e-09	2.48349	1	-3.33297	0.000557587
A05_contig_6073	1941	auxin-responsive protein iaa13	Picea sitchensis	ADE76623	2.00207e-73	95	242.662		3.59839	0.000571738	2.94599	0.15535	-1.22146	1
A05_contig_6172	1198	cytochrome p450 94a1-like	Picea sitchensis	ADE75655	0	89	628.246		129.084	0.000113393	51.78	1	-2.49293	1
A05_contig_6188	1369	nuclear transcription factor y subunit b-3	Picea sitchensis	ABK21387	4.26121e-118	98	355.91		3.99486	0.00979942	2.70343	1	-1.4777	1
A05_contig_641	1068	unknown protein	Picea sitchensis	ADE76038	4.42729e-55	92	189.119		3.81005	0.000823431	2.59719	1	-1.46699	1
A05_contig_6577	961	erwinia induced protein 2	Picea sitchensis	ACN39834	1.01561e-71	96	229.18		4.21936	0.000357257	1.75904	1	-2.39866	1
A05_contig_663	1524	udp-glycosyltransferase 73b3-like	Picea sitchensis	ABR18046	0	87	685.256		22.5811	2.47705e-05	10.6891	1	-2.11252	1
A05_contig_672	1746	putative dentin phosphoryn protein	Zea mays	NP_001130332	4.39897e-61	68	216.083		3.69135	0.0158693	1.91107	1	-1.93156	1
A05_contig_6918	722	short-chain dehydrogenase reductase family protein	Picea sitchensis	ADE76407	6.27762e-100	93	302.753		8.59758	0.0367711	3.57969	1	-2.40177	1
A05_contig_693	1659	cytochrome p450 71a1	Picea sitchensis	ACN40130	0	88	735.717		4.49284	5.4575e-10	2.20712	1	-2.03561	0.124778
A05_contig_7007	905	unknown protein	Picea sitchensis	ABK24085	1.22967e-41	70	151.369		42.7588	3.11957e-05	13.8679	1	-3.08329	1
A05_contig_727	1170	cysteine-rich repeat secretory protein 38-like	Picea sitchensis	ACN39857	1.17815e-75	70	241.506		12.616	1.00339e-05	4.50886	1	-2.79805	1
A05_contig_729	2214	shikimate kinase, chloroplastic-like	Picea sitchensis	ABK24350	0	95	607.831		6.57055	3.88847e-09	3.86183	0.0644271	-1.70141	1
A05_contig_7371	591	glycosyl hydrolase-like protein	Picea sitchensis	ADM77718	2.31864e-122	95	355.14		27.7824	1.14023e-09	12.0737	0.12328	-2.30106	1
A05_contig_74	1544	unknown protein	Picea sitchensis	ABK23543	1.6515e-89	84	283.878		12.4416	0.00394414	6.3327	1	-1.96466	1
A05_contig_7484	350	no hint							15.6213	0	6.82469	0.0620693	-2.28894	0.47813
A05_contig_7526	2156	sugar transport protein 14	Picea abies	CAB06079	0	94	923.694		29.2791	5.84732e-11	9.42696	1	-3.10589	0.0155862
A05_contig_767	467	no hint							5.28106	0.0198191	3.82763	1	-1.37972	1
A05_contig_804	1015	lactoylglutathione lyase family protein	Picea sitchensis	ABK26885	5.92463e-111	88	332.413		61.0024	1.4726e-06	21.2146	1	-2.87549	1
A05_contig_817	730	lactoylglutathione lyase, putative	Picea sitchensis	ABK26885	1.55324e-100	94	301.982		28.436	3.94118e-06	12.0954	1	-2.35097	1
A05_contig_850	588	UDP-glucose:glucosyltransferase	Picea sitchensis	ABR16243	1.09149e-34	94	136.732		72.528	5.23986e-06	36.447	0.33335	-1.98996	1
A05_contig_925	1054	no hint							5.47436	0.0191024	1.93487	1	-2.82932	1
A05_contig_938	782	beta-amylase	Pinus taeda	AFG63533	7.35406e-89	94	270.781		159.843	0	26.9541	0.0747422	-5.93021	0
A05_contig_961	1799	auxin down-regulated-like protein	Picea sitchensis	ABK23946	9.42905e-36	88	143.28		224.111	7.84906e-08	60.0096	1	-3.73459	0.0854955
A05_contig_9716	843	unknown protein	Picea sitchensis	ADE75950	1.58257e-23	78	100.523		4.78382	0.0180857	3.39053	1	-1.41093	1
A06_contig_1003	1429	dehydration-induced 19-like protein	Picea sitchensis	ABK26001	5.08689e-114	90	345.895		2.82242	0.00616444	2.51419	0.179747	-1.1226	1
A06_contig_1028	1444	glutamine synthetase	Pinus pinaster	CCO25538	0	99	662.144		1.63725	0.00400935	1.41716	1	-1.15531	1
A06_contig_10508	283	no hint							3.79662	1.49984e-08	2.48993	0.19381	-1.52479	1
A06_contig_10613	1776	acyl- n-acyltransferases-like protein	Arabidopsis lyrata subsp. Lyrata	XP_002883732	8.24084e-93	71	298.13		5.76072	6.1623e-07	2.71227	1	-2.12395	1
A06_contig_11120	874	cytokinin-o-glucosyltransferase	Picea sitchensis	ABK24592	1.0362e-155	84	447.973		3.35164	0.000393173	2.3205	1	-1.44436	1
A06_contig_11297	373	ubiquitin-conjugating enzyme spm2	Picea mariana	AAC32114	8.06578e-71	99	219.164		2.96397	0.000199249	2.39157	0.250539	-1.23934	1
A06_contig_11322	2401	F-box/LRR-repeat protein 14	Vitis vinifera	XP_002262830	0	79	654.055		4.95665	0.000310475	2.27438	1	-2.17935	1
A06_contig_11366	1530	o-succinylhomoserine sulfhydrylase	Picea sitchensis	ABK27101	3.59987e-172	98	361.303		31.6042	5.58614e-08	14.315	0.276918	-2.20777	1
A06_contig_11368	619	no hint							10.9197	3.80076e-10	2.73091	1	-3.99855	2.75252e-05
A06_contig_11389	991	xyloglucan endotransglycosylase	Picea sitchensis	ADE76299	1.34187e-159	90	459.144		2.97516	8.77098e-11	1.60031	1	-1.85911	0.00117995
A06_contig_1152	673	metallothionein-like protein	Picea sitchensis	ABK20874	1.13186e-25	85	104.76		1.52264	0	1.40897	0	-1.08067	1
A06_contig_11709	2522	CBL-interacting protein kinase	Vitis vinifera	XP_002271894	0	80	570.466		4.95013	0.000160623	2.3278	1	-2.12653	1
A06_contig_11824	2604	unknown protein	Picea sitchensis	ABR17382	2.96999e-143	82	437.573		5.2113	0.00150468	4.2896	0.113601	-1.21487	1
A06_contig_11831	872	xyloglucan endotransglucosylase hydrolase protein 9	Picea sitchensis	ADE76172	2.17783e-116	93	347.821		50.3061	0	8.49967	1	-5.91859	0
A06_contig_11892	2316	inositol phosphate kinase	Populus trichocarpa	XP_002306515	7.05406e-126	84	390.193		3.60522	0.00223943	3.10369	0.114793	-1.16159	1
A06_contig_11926	1220	cold-regulated 413-plasma membrane 2	Picea sitchensis	ACN40406	3.05121e-114	96	343.584		4.07282	1.647e-09	1.84659	1	-2.20559	0.00825196
A06_contig_12074	416	thioredoxin domain-containing protein 2	Tupaia chinensis	ELW61391	8.67416e-06	46	52.7582		11.705	0.036766	9.4559	0.737785	-1.23785	1
A06_contig_12389	1439	subtilisin-like protease-like	Picea abies	BAA13135	3.61467e-122	73	249.98		14.2277	5.83173e-08	7.32202	0.182068	-1.94314	1
A06_contig_1252	1479	adenine phosphoribosyltransferase 1	Picea sitchensis	ABK23131	1.10081e-138	84	412.535		2.013	0.0142924	1.52983	1	-1.31583	1
A06_contig_12768	342	short-chain type alcohol dehydrogenase	Picea sitchensis	ADE76833	3.89382e-41	84	147.132		7.59024	0.000346273	4.35732	1	-1.74195	1
A06_contig_1323	493	no hint							2.20033	1.74157e-05	1.09082	1	-2.01714	0.000218994
A06_contig_13726	221	aquaporin pip2 protein	Picea sitchensis	ADE76283	7.06473e-34	91	126.331		5.00781	0.000802317	3.9207	0.221126	-1.27727	1
A06_contig_1414	2249	e3 ubiquitin-protein ligase xbat31-like	Vitis vinifera	CBI16150	0	83	553.518		4.08289	0.00171408	2.34475	1	-1.74129	1
A06_contig_1419	487	unknown protein	Picea sitchensis	ABR18219	4.7284e-21	61	95.1301		1.87911	0.000526826	1.57847	1	-1.19046	1
A06_contig_14217	2117	asparagine synthetase	Picea sitchensis	ABR16980	0	96	522.316		11.2917	0.00518704	5.15376	1	-2.19096	1
A06_contig_14524	2491	DOF zinc finger	Vitis vinifera	XP_002275127	7.82609e-77	57	268.47		8.24989	0.01039	4.14478	1	-1.99043	1
A06_contig_14551	1057	glutathione s-transferase	Picea sitchensis	ABK23493	4.49411e-84	93	262.307		4.61479	1.32319e-05	3.37277	0.10272	-1.36825	1
A06_contig_15181	1866	ap2 erf and b3 domain-containing transcription factor rav2	Selaginella moellendorffii	XP_002979064	9.92656e-97	77	308.145		7.29772	0.000609266	4.39453	1	-1.66064	1
A06_contig_15282	1889	ring fyve phd zinc finger-containing protein	Picea sitchensis	ABR17862	2.49218e-81	70	268.855		9.33355	0.0186679	4.32841	1	-2.15635	1
A06_contig_16191	600	R2R3-MYB transcription factor MYB22	Picea sitchensis	ABK23961	2.86714e-50	72	173.326		9.66935	2.45588e-09	5.18395	0.0720204	-1.86525	1
A06_contig_16577	821	pollen ole e 1 allergen and extensin family	Picea sitchensis	ABR18237	1.70218e-67	97	202.986		3.10328	0.0433659	2.6436	1	-1.17388	1
A06_contig_1676	1767	unknown protein	Picea sitchensis	ABR18000	2.55419e-168	82	495.738		1.75141	0	1.26312	1	-1.38658	0.00936402
A06_contig_1681	2350	polygalacturonase non-catalytic subunit jp650-like	Picea sitchensis	ABR16440	0	84	989.564		5.23936	0	2.03776	0.0562537	-2.57114	0
A06_contig_1739	2087	unknown protein	Vitis vinifera	XP_002285555	1.1683e-162	68	488.419		6.55261	0.000243419	4.78752	0.214212	-1.36869	1
A06_contig_1768	4868	sucrose synthase 1	Pinus taeda	ABR15470	0	94	1482.23		8.29333	2.31866e-07	4.09958	1	-2.02297	1
A06_contig_1826	2058	selenium-binding protein	Picea sitchensis	ADE75865	0	96	978.008		2.38261	0.00225695	1.92831	1	-1.2356	1
A06_contig_1859	1898	nucleolysin tia-1, RNA-binding protein	Picea sitchensis	ABR17996	0	91	628.246		2.13663	0.0074278	1.93185	0.316875	-1.106	1
A06_contig_18715	416	no hint							22.6666	1.94911e-11	5.51927	1	-4.10681	2.07093e-09
A06_contig_1889	933	proline-rich protein	Pinus taeda	AAF75825	1.59607e-26	89	111.309		3.26955	0.000315844	2.00355	1	-1.63188	1
A06_contig_1944	1986	serine threonine protein kinase	Picea sitchensis	ABK25003	0	82	680.248		2.35386	2.33893e-09	1.77271	0.076889	-1.32783	1
A06_contig_19523	1193	zeatin o-glucosyltransferase-like	Picea sitchensis	ABR17639	0	82	590.882		19.028	0.0379279	14.5781	1	-1.30525	1
A06_contig_20159	1257	aldehyde dehydrogenase family 2 member mitochondrial-like	Picea sitchensis	ABK24267	5.55731e-168	94	323.939		18.2641	0.00869557	6.17029	1	-2.96001	1
A06_contig_20307	840	unknown protein	Picea sitchensis	ABK24085	1.85192e-23	58	102.449		4.32484	0.00948648	2.77097	1	-1.56077	1
A06_contig_20717	350	no hint							9.07353	0.0200955	5.12017	1	-1.77211	1
A06_contig_2123	1520	no hint							2.22036	1.94911e-10	1.32346	1	-1.67769	2.5156e-05
A06_contig_22012	510	alpha-amylase partial	Picea sitchensis	ABK24434	9.47808e-51	90	178.718		10.2191	0.0336355	5.81363	1	-1.75779	1
A06_contig_23327	397	no hint							7.99721	0.0131335	3.72563	1	-2.14654	1
A06_contig_2340	1337	putative r40c1 protein	Picea sitchensis	ACN40240	0	94	636.336		2.70873	0.001684	2.06607	1	-1.31106	1
A06_contig_23800	516	cysteine-rich receptor-like protein kinase 3	Ricinus communis	XP_002527897	1.69877e-21	58	100.138		5.90638	0.0409931	3.2041	1	-1.84338	1
A06_contig_2476	340	short-chain dehydrogenase reductase family protein	Picea sitchensis	ABK23696	1.37357e-44	88	153.295		8.86444	0.000204732	3.15256	1	-2.81182	1
A06_contig_24830	687	ubiquitin-60s ribosomal protein L40	Gaeumannomyces graminis	EJT79008	4.59601e-82	98	253.062		2.51519	0.0316197	1.64259	1	-1.53124	1
A06_contig_2541	1016	cold-shock DNA binding protein	Picea glauca	ABA54143	3.14765e-43	95	156.762		1.80531	8.37693e-05	1.23131	1	-1.46617	1
A06_contig_25464	1990	6-phosphofructokinase 2-like	Picea sitchensis	ACN41013	0	87	658.677		46.6711	4.48295e-10	13.8013	1	-3.38163	0.0164109
A06_contig_2595	935	nucleoside diphosphate kinase 1	Picea sitchensis	ABK22467	1.74397e-95	98	290.041		1.71944	0.012619	1.61749	0.237582	-1.06302	1
A06_contig_26740	1470	annexin-like protein	Picea sitchensis	ABK21977	0	95	608.216		9.73525	0.0281898	4.51576	1	-2.15584	1
A06_contig_2821	2859	CC-NBS-LRR protein	Picea sitchensis	ABR16103	0	88	1325.46		3.6924	0.0151461	2.0086	1	-1.8383	1
A06_contig_2860	1450	thioredoxin reductase 2	Picea sitchensis	ABK24194	0	95	621.698		13.1012	1.16946e-10	5.21112	0.185051	-2.51409	0.012606
A06_contig_3246	491	ubiquitin	Solanum tuberosum	AAA96951	6.07e-23	100	96.6709		2.34087	4.23619e-07	1.36869	1	-1.71029	0.0694406
A06_contig_3324	1707	2-oxoglutarate fe -dependent dioxygenase-like	Picea sitchensis	ABK22814	0	88	611.298		4.19012	6.29074e-08	2.4604	1	-1.70303	1
A06_contig_33625	334	abscisic acid-responsive protein	Picea sitchensis	ABR17604	7.96568e-49	83	167.548		14.7893	0.00480431	11.4101	0.253546	-1.29616	1
A06_contig_3402	2182	unknown protein	Picea sitchensis	ABK24148	1.45272e-58	85	211.46		3.55849	0.0142349	2.71158	1	-1.31233	1
A06_contig_3432	1531	metal tolerance protein	Picea sitchensis	ABK24029	0	98	759.214		2.01249	0.0052802	1.4722	1	-1.36699	1
A06_contig_3662	1222	eukaryotic initiation factor 4a	Picea sitchensis	ABR18348	0	99	765.763		2.59935	6.79147e-07	1.77337	1	-1.46576	1
A06_contig_3675	273	non-specific lipid-transfer protein	Pinus taeda	AFG60788	1.38921e-12	88	67.3958		1.83265	0	1.27363	1	-1.43892	0.00034414
A06_contig_3873	2943	MAC perforin domain-containing protein	Glycine max	XP_003548336	0	76	750.74		2.91699	0.0126407	2.24676	1	-1.29831	1
A06_contig_4053	1525	snf1-related protein kinase regulatory subunit beta-2-like	Picea sitchensis	ABR17472	1.27538e-141	96	420.624		2.72409	0.0104244	1.9825	1	-1.37407	1
A06_contig_4447	277	no hint							3.02977	0.0106485	2.23308	1	-1.35676	1
A06_contig_454	2020	abscisic acid 8 -hydroxylase	Populus trichocarpa	XP_002328843	0	84	653.67		5.17839	0.000926082	2.97149	1	-1.74269	1
A06_contig_4679	1619	RNA recognition motif family expressed	Picea sitchensis	ABK22248	2.24769e-56	85	198.364		2.57595	4.45116e-06	1.34045	1	-1.92171	0.0300758
A06_contig_4706	1665	fructose-bisphosphate aldolase	Picea sitchensis	ABK21911	0	97	704.516		1.81573	0.00424438	1.48601	1	-1.22188	1
A06_contig_4708	334	no hint							4.88793	0.000252434	1.11117	1	-4.39892	0.000326821
A06_contig_5063	1479	protein-tyrosine-phosphatase ibr5	Picea sitchensis	ABK25821	0	96	531.176		3.13089	0.000233947	2.32431	1	-1.34702	1
A06_contig_5119	3095	scarecrow-like protein 1-like, potential transcriptional factor	Vitis vinifera	XP_003631928	1.0195e-173	68	534.258		3.82851	0.0216457	2.10426	1	-1.81941	1
A06_contig_6129	1758	3-ketodihydrosphingosine reductase-like	Vitis vinifera	XP_002262804	1.80699e-107	79	334.724		6.28958	0	3.3375	0.154808	-1.88452	1
A06_contig_618	1026	polyubiquitin	Oryza sativa Japonica Group	PS0380	1.98412e-109	100	328.561		2.17379	0.000818963	1.58455	1	-1.37187	1
A06_contig_6419	450	unknown protein	Picea sitchensis	ABR17412	3.20431e-50	79	171.4		11.5891	0.000128306	5.59341	1	-2.07193	1
A06_contig_6913	2088	unknown protein	Picea sitchensis	ABK21993	1.98949e-64	93	219.935		7.67602	7.79643e-11	3.65561	0.49436	-2.09979	0.6206
A06_contig_705	1336	protein kinase pkn, effector	Picea sitchensis	ACN40299	6.58525e-147	95	431.795		1.7687	5.47641e-07	1.48812	0.184734	-1.18855	1
A06_contig_7602	1732	peptidase domain-containing protein	Populus trichocarpa	XP_002327475	2.99838e-95	79	301.597		4.31289	0.00576377	2.35121	1	-1.83432	1
A06_contig_7718	670	no hint							5.05429	0.0124694	3.40736	1	-1.48334	1
A06_contig_7768	3800	auxin response factor 2	Vitis vinifera	XP_002284543	0	65	763.837		3.57444	0.0107633	2.19939	1	-1.6252	1
A06_contig_7988	379	unknown protein	Picea sitchensis	ABR18263	2.35464e-17	76	82.8037		11.4965	1.87075e-07	6.1746	0.259344	-1.86191	1
A06_contig_8208	544	unknown protein	Picea sitchensis	ABR18219	9.29895e-05	65	49.6766		9.80393	9.74554e-12	3.07978	1	-3.18332	9.11208e-10
A06_contig_839	664	gonadotropin beta chain	Picea sitchensis	ABK22984	8.5643e-32	95	124.02		3.58319	0.000500145	1.72314	1	-2.07945	1
A06_contig_9127	716	aldo-keto reductase yakc	Picea sitchensis	ABK22828	8.08779e-81	96	256.914		5.85026	0.0117678	5.40378	0.0523841	-1.08262	1
A06_contig_9612	1420	ubiquitin-conjugating enzyme	Picea sitchensis	ABR16875	5.73602e-127	98	377.867		2.43504	0.00574318	1.67923	1	-1.4501	1
A06_contig_9993	672	unknown protein	Picea sitchensis	ABR17412	1.38318e-08	61	61.2326		10.198	0.0020267	7.70232	0.252293	-1.32402	1
A08_contig_10152	1447	no hint							19.5798	2.06605e-09	9.16232	0.0976418	-2.13699	1
A08_contig_103	1176	beta-galactosidase 8	Picea sitchensis	ABK24373	1.12093e-171	85	513.072		14.4007	0.000175059	8.00216	1	-1.7996	1
A08_contig_10601	391	no hint							47.813	2.01928e-06	21.3166	1	-2.24299	1
A08_contig_10736	298	no hint							3.71561	0.000130243	2.54614	1	-1.45931	1
A08_contig_1078	177	no hint							1.58037	9.35572e-10	1.36281	0	-1.15964	0.000284187
A08_contig_11304	634	unknown protein	Picea sitchensis	ABR16918	2.2559e-22	73	97.0561		1.79769e+308	0	1.79769e+308	1	-12.7089	6.82188e-11
A08_contig_12924	917	UDP-glycosyltransferase 74e2-like	Picea sitchensis	ABR16264	3.17144e-119	80	236.113		24.5121	0.00376115	7.26703	1	-3.37306	1
A08_contig_1299	2880	NBS-LRR resistance protein	Picea sitchensis	ABR16233	0	71	853.203		3.37966	0.0106139	2.16602	1	-1.56031	1
A08_contig_13099	301	no hint							9.01591	0.0137992	4.53591	1	-1.98768	1
A08_contig_14278	510	3-hydroxybenzoate 6-hydroxylase 1-like	Picea sitchensis	ABK21799	2.47788e-44	76	157.147		41.6322	5.84732e-11	10.443	1	-3.98661	0.000386783
A08_contig_1465	422	no hint							4.35185	3.89822e-11	2.15488	1	-2.01953	0.0428223
A08_contig_15109	333	no hint							3.79651	3.32785e-06	2.17671	1	-1.74415	1
A08_contig_1563	922	polyubiquitin 10	Helianthus annuus	CAA40323	0	99	600.127		1.91478	0.000299796	1.52588	1	-1.25487	1
A08_contig_16969	817	chaperone protein dnaj chloroplastic-like	Picea sitchensis	ABK26231	1.12538e-18	68	89.7373		17.4904	0.0251671	4.50603	1	-3.88156	1
A08_contig_1795	2167	syntaxin family protein	Picea sitchensis	ADE77131	7.43992e-149	92	446.432		6.06222	1.48567e-06	3.7004	0.554095	-1.63826	1
A08_contig_18133	277	no hint							8.51503	0.00184071	5.18941	1	-1.64085	1
A08_contig_1895	1350	metal ion binding protein	Picea sitchensis	ADE77838	7.71347e-66	90	223.787		4.0104	0.0203828	1.59099	1	-2.5207	1
A08_contig_19113	485	subtilisin-like protease-like	Picea abies	BAA13135	2.54776e-78	89	258.07		79.67	7.62014e-05	31.291	1	-2.5461	1
A08_contig_20178	623	unknown protein	Picea sitchensis	ADE76239	1.37355e-10	63	67.781		89.5634	3.36708e-07	12.79	1	-7.00262	0.00034435
A08_contig_2141	442	water deficit inducible lp3-like protein	Picea sitchensis	ABK21225	7.13674e-16	93	80.1073		1.97548	3.80076e-10	1.47145	0	-1.34253	0
A08_contig_2156	2489	ethanolamine-phosphate cytidylyltransferase	Selaginella moellendorffii	XP_002990148	0	86	601.282		3.3028	0.0141136	1.89373	1	-1.74407	1
A08_contig_2281	409	sucrose synthase-like partial	Pseudotsuga menziesii	ACH60502	5.35684e-13	72	69.3218		14.6969	9.86541e-08	7.55772	0.214647	-1.94462	1
A08_contig_23989	608	unknown protein	Picea sitchensis	ABK21013	1.0903e-33	83	126.331		125.802	0.00791855	31.8781	1	-3.94635	1
A08_contig_2548	2664	Beta-amylase	Ricinus communis	XP_002516865	1.40608e-150	69	466.077		2.32369	2.43638e-10	1.60122	1	-1.4512	1
A08_contig_2622	1980	ring fyve phd zinc finger-containing protein	Picea sitchensis	ABR16909	1.40698e-157	95	466.848		3.27952	0.000586379	1.95999	1	-1.67323	1
A08_contig_2852	1404	maternal effect embryo arrest 14 protein	Picea sitchensis	ABK26113	1.41538e-112	93	342.813		1.93244	0.00598821	1.42454	1	-1.35654	1
A08_contig_28794	366	unknown protein	Picea sitchensis	ABK20922	9.29364e-08	89	54.299		2.36548	0.000178402	1.78498	1	-1.32522	1
A08_contig_2941	613	no hint							1.6195	0.00371534	-1.24613	1	-2.01811	2.18787e-09
A08_contig_3017	1813	unknown protein	Picea sitchensis	ADE77641	0	89	583.178		3.09798	0.000820659	2.02291	1	-1.53145	1
A08_contig_3264	1292	ubiquitin homolog	Populus trichocarpa	XP_002326346	3.51981e-100	78	312.383		2.08665	0.00459045	1.64029	1	-1.27212	1
A08_contig_3351	481	no hint							4.32752	0.000265123	1.80089	1	-2.40299	1
A08_contig_3409	1509	UDP-glucosyltransferase, putative	Picea sitchensis	ABR18159	0	78	554.673		13.0501	9.74554e-11	5.53463	0.332697	-2.3579	0.30299
A08_contig_3577	1568	vesicle-associated membrane synaptobrevin 7b	Picea sitchensis	ABK22119	7.15428e-119	87	360.533		2.30235	2.90193e-07	1.65449	1	-1.39158	1
A08_contig_3681	722	no hint							4.00323	1.38094e-07	2.81274	0.0505144	-1.42325	1
A08_contig_3845	1259	ATP-binding cassette transporter, putative	Ricinus communis	XP_002527329	1.0023e-171	74	529.635		7.21754	0.0157188	4.84657	1	-1.4892	1
A08_contig_453	991	short-chain dehydrogenase reductase family protein	Picea sitchensis	ADE76833	2.29772e-137	92	402.134		4.23784	4.72464e-08	1.70137	1	-2.49084	0.00321506
A08_contig_466	2108	glucose-6-phosphate 1-epimerase	Picea sitchensis	ACN40722	0	97	605.134		2.06876	0.000182725	1.68256	1	-1.22953	1
A08_contig_4821	982	potassium transporter	Picea sitchensis	ABK27058	9.23273e-61	83	201.83		4.75313	1.17097e-05	2.17725	1	-2.18309	1
A08_contig_5024	1499	eukaryotic translation initiation factor 3 subunit F	Picea sitchensis	ABK26006	0	100	577.015		2.41928	0.00575495	1.6919	1	-1.42991	1
A08_contig_5214	459	agglutinin	Vitis vinifera	CAN71829	1.66566e-21	64	98.2117		1217.21	0.000103306	645.313	0.616116	-1.88624	1
A08_contig_5543	323	no hint							5.90566	0.0116121	2.4117	1	-2.44876	1
A08_contig_5591	2834	NAC domain ipr003441	Picea sitchensis	ABR18034	1.16748e-89	56	310.457		2.96598	3.01229e-05	1.98126	1	-1.49702	1
A08_contig_606	458	no hint							1.86149	0	1.13158	1	-1.64504	0
A08_contig_6070	532	no hint							4.41045	0.0157563	1.44219	1	-3.05817	0.513976
A08_contig_610	1587	lipid transfer protein	Cryptomeria japonica	BAI94503	4.06736e-17	67	88.1965		4.19705	2.48458e-05	2.54378	1	-1.64993	1
A08_contig_6365	846	anthocyanidin 5,3-O-glucosyltransferase	Picea sitchensis	ACN41029	2.10788e-138	92	410.994		11.8502	7.74452e-05	7.82964	0.196605	-1.51351	1
A08_contig_7879	1663	putative organic cation transport protein	Phaseolus vulgaris	AAO83155	4.6265e-134	61	412.535		12.3181	5.47757e-05	4.65008	1	-2.64902	1
A08_contig_8207	1051	3-hydroxybenzoate 6-hydroxylase 1-like	Picea sitchensis	ABR16293	5.34791e-125	85	373.629		117.779	3.11857e-10	27.9338	1	-4.21635	0.0011288
A08_contig_8279	1562	auxin-induced protein 5ng4-like	Picea sitchensis	ABK25095	0	89	640.188		22.5773	9.62581e-05	6.12276	1	-3.68744	0.887198
A08_contig_8309	1468	plastid-lipid-associated protein 3	Picea sitchensis	ABR17395	4.91228e-178	84	518.464		2.63028	0.0276705	1.59973	1	-1.6442	1
A08_contig_888	1131	cinnamate 4-hydroxylase	Pinus taeda	AAD23378	0	98	646.736		1.7175	4.56189e-08	1.21398	1	-1.41477	0.0375146
A08_contig_9209	1378	mitochondrial phosphate transporter	Picea sitchensis	ABK24457	5.32315e-163	83	476.863		18.9182	2.62763e-05	12.5244	0.0557245	-1.5105	1
A08_contig_9244	528	no hint							4.09782	1.45508e-06	2.26651	1	-1.80799	1
A08_contig_9375	947	cellulose synthase-like protein h1-like	Picea sitchensis	ABR17468	2.18636e-155	83	465.692		6.85857	1.2026e-08	2.47768	1	-2.76814	0.011079
A08_contig_96	1808	mitogen-activated protein kinase	Picea sitchensis	ACN39845	0	99	800.431		3.19302	1.94911e-11	1.78961	1	-1.7842	0.0181451
A08_contig_994	353	tau class glutathione S-transferase	Pinus tabuliformis	AGC13123	1.12956e-17	86	84.3445		7.07342	0.00419953	3.76875	1	-1.87686	1

## Sheet: Table S6
Table S6: A list of 142 contigs with significant down-regulation specifically in resistant (Cr2/ -) seedling post C. ribicola infection (4 dpi)
Sequence		Blast Search							Statistical Analysis of Transcript Levels (Kal's Z-test - Bonferroni)
Contig ID	Length (nt)	Sequence description	Hit species	Hit ACC	E-Value	Similarity	Score		Un-infected (0dpi) vs. Res (4dpi)		Un-infected (0dpi) vs. Sus (4dpi)		Res (4dpi) vs. Sus (4dpi)
									Fold change	p - Value	Fold change	p - Value	Fold change	p - Value
A05_contig_134	833	photosystem I reaction center subunit II precursor	Picea sitchensis	ABK21314	5.82527e-101	89	305.834		-2.37385	0	-1.3849	0	1.7141	9.16081e-10
A05_contig_13402	1069	cytochrome b5	Picea sitchensis	ABK21817	3.73336e-87	96	270.781		-11.5789	0.002228	-2.49893	1	4.63356	1
A05_contig_15334	549	no hint							-6.04178	8.77098e-11	-1.15259	1	5.2419	9.25826e-10
A05_contig_1537	710	carbonic anhydrase chloroplastic-like	Picea sitchensis	ABK22341	4.20696e-124	87	364.385		-3.01333	0	-1.35755	0.458736	2.21968	0
A05_contig_1625	1355	tetrapyrrole-binding protein, chloroplastic	Picea sitchensis	ABK25323	8.21731e-162	96	469.159		-1.56382	0.00186102	-1.2886	1	1.21358	1
A05_contig_1856	2165	abc-type co2+ transport permease component	Vitis vinifera	CBI24589	5.57599e-44	83	163.696		-2.90609	0.00264736	-2.12098	0.857103	1.37016	1
A05_contig_21373	327	no hint							-4.60418	0.000942114	-2.96027	0.156491	1.55532	1
A05_contig_21649	1122	photoassimilate-responsive protein PAR-1a	Nicotiana tabacum	CAA58733	6.72045e-53	78	184.882		-2.01193	0.000211367	-1.64179	0.324595	1.22544	1
A05_contig_2198	2382	vtc2-like protein, GDP-L-galactose phosphorylase	Picea sitchensis	ABR16423	0	95	783.482		-2.83546	0.0114476	-1.68679	1	1.68098	1
A05_contig_220	737	ferredoxin i	Picea sitchensis	ACN40369	6.3192e-86	96	263.462		-1.89188	8.72226e-10	-1.13903	0.000415814	1.66095	8.96589e-10
A05_contig_23282	276	expansin	Picea sitchensis	ABR16115	2.97216e-36	82	136.732		-3.44897	6.81581e-06	-1.48081	1	2.32911	1
A05_contig_2338	950	unknown protein	Picea sitchensis	ABR17221	2.50454e-31	88	124.79		-1.91231	0.00583867	-1.07751	1	1.77476	0.145061
A05_contig_251	1302	thiazole biosynthetic enzyme	Pseudotsuga menziesii var. menziesii	AAV92531	0	99	613.994		-1.84158	6.13969e-10	-1.02667	1	1.79373	5.06768e-10
A05_contig_2604	1371	glycosyl hydrolase family 5 protein	Picea sitchensis	ABR17494	0	91	678.707		-4.19895	2.87493e-10	-1.79005	1	2.34572	1
A05_contig_295	719	light inducible tissue-specific st-ls1	Picea sitchensis	ABK20990	1.49007e-78	97	244.202		-2.01419	3.84949e-10	-1.32883	0	1.51577	6.91933e-10
A05_contig_29866	527	expansin 2	Picea sitchensis	ABR16833	1.30357e-119	98	349.747		-11.0002	0.0419752	-2.78837	1	3.94504	1
A05_contig_304	1762	fructose-bisphosphate aldolase chloroplastic	Picea sitchensis	ABK24240	0	98	756.903		-1.57446	0	1.01576	1	1.59927	7.99134e-10
A05_contig_32486	1006	photoassimilate-responsive (PAR)-like protein	Picea sitchensis	ABK21049	7.27321e-80	86	252.292		-2.02443	0.0244376	-1.58426	1	1.27784	1
A05_contig_3316	909	unknown protein	Picea sitchensis	ABK25840	2.82357e-47	82	171.014		-2.82359	6.15918e-09	1.1085	1	3.12994	0
A05_contig_3475	340	no hint							-2.24804	0	-1.18837	1	1.89171	1.16946e-10
A05_contig_397	2131	adaptin ear-binding coat-associated	Picea sitchensis	ABK25067	7.11117e-141	94	425.631		-1.95582	5.72502e-08	-1.41049	1	1.38663	1
A05_contig_404	215	no hint							-2.39112	0	-1.26286	0	1.89342	0
A05_contig_4690	664	dynein light chain flagellar outer arm	Picea sitchensis	ABR17411	3.32176e-53	93	176.792		-2.11978	1.34273e-05	-1.0587	1	2.00225	0.000265013
A05_contig_5568	736	flavanone 3-hydroxylase	Picea sitchensis	ABK26149	1.44765e-62	96	181.03		-3.78752	0.0189162	-2.28961	1	1.65422	1
A05_contig_6362	1123	unknown protein	Picea sitchensis	ABK22431	4.13595e-13	79	75.8702		-3.76799	0.00159898	-1.2093	1	3.11585	0.212364
A05_contig_6790	2607	subtilisin-like protease	Picea abies	BAA13135	0	71	782.326		-2.37363	0.0329382	-1.24921	1	1.90011	1
A05_contig_707	268	ferredoxin i	Picea sitchensis	ACN40369	1.0645e-24	96	100.138		-3.42925	3.55712e-10	1.34405	1.85165e-10	4.60909	0
A05_contig_7072	383	no hint							-2.52259	9.0653e-08	1.19214	1	3.00726	1.16946e-10
A05_contig_7692	546	no hint							-5.6425	1.21819e-10	-1.88252	1	2.99731	0.284023
A05_contig_779	491	glycine-rich arabinogalactan protein 3	Pinus pinaster	CAM58809	2.28788e-33	86	124.79		-2.1835	2.43638e-11	1.26772	1	2.76807	0
A05_contig_8164	733	tonoplast intrinsic protein	Picea sitchensis	ABK22410	2.03877e-79	76	250.366		-3.82471	9.49057e-06	1.21117	1	4.63238	1.26692e-09
A05_contig_8571	1358	pap fibrillin family protein	Picea sitchensis	ADE77421	0	94	528.094		-3.79202	9.5975e-07	-1.65464	1	2.29175	1
A05_contig_905	2264	aspartic proteinase nepenthesin-1	Picea sitchensis	ABK24255	0	95	827.009		-1.93664	9.74554e-12	-1.3171	1	1.47038	0.0608386
A05_contig_966	1267	glyceraldehyde 3-phosphate dehydrogenase	Pinus sylvestris	P34924	0	97	596.66		-2.38044	8.77098e-11	-1.31385	1	1.81181	0.00841659
A05_contig_9765	1052	zinc finger protein	Picea sitchensis	ABK21631	2.35975e-135	86	401.364		-3.23532	0.0227865	1.02041	1	3.30135	0.0101587
A05_contig_9777	680	unknown protein	Picea sitchensis	ABK21628	3.30806e-24	67	101.293		-2.58538	6.14495e-05	-1.57653	1	1.63992	1
A06_contig_10328	320	unknown protein	Picea sitchensis	ABK24483	1.25595e-16	87	83.5741		-8.39978	1.49663e-06	-2.29261	1	3.66385	1
A06_contig_1075	909	allene oxide synthase	Picea sitchensis	ABK25164	5.12955e-145	93	428.328		-1.88766	4.92777e-05	1.28457	1	2.42483	0
A06_contig_1147	1825	fasciclin-like arabinogalactan protein	Picea sitchensis	ABR16344	0	91	538.495		-1.8854	5.81662e-08	-1.25019	1	1.5081	0.414251
A06_contig_1239	738	no hint							-3.0963	0.0155096	-2.51268	0.27879	1.23227	1
A06_contig_1249	1579	flavonol synthase	Picea sitchensis	ABK26641	0	92	608.986		-13.0894	9.17314e-05	-4.2056	0.0942432	3.11238	1
A06_contig_13	1228	chalcone synthase	Pinus sylvestris	P30079	0	98	446.817		-2.887	8.77098e-11	1.0304	1	2.97475	0
A06_contig_131	2068	glyceraldehyde-3-phosphate dehydrogenase	Picea sitchensis	ACN40006	0	99	729.169		-1.7445	0	-1.31909	1.12074e-10	1.32251	1.42792e-07
A06_contig_1313	290	2-oxoglutarate malate translocator	Picea sitchensis	ABK24751	3.98287e-54	97	187.193		-1.90293	6.82188e-11	-1.1222	1	1.69572	3.9951e-06
A06_contig_1446	1465	atp synthase	Picea sitchensis	ABK26845	0	96	731.48		-2.15665	0	-1.30227	9.21559e-06	1.65607	1.36438e-10
A06_contig_1449	1287	gdsl esterase lipase	Selaginella moellendorffii	XP_002973035	7.81714e-65	56	222.631		-2.8059	0.000389858	-1.43473	1	1.9557	1
A06_contig_1482	1764	ATP synthase delta	Picea sitchensis	ABK23923	2.6729e-129	88	390.578		-1.69877	8.97458e-06	-1.45498	0.0748097	1.16756	1
A06_contig_1495	1139	thioredoxin f1	Picea sitchensis	ABK22559	1.95539e-116	93	347.821		-1.74821	5.27758e-06	-1.36041	1	1.28506	1
A06_contig_1527	1629	50s ribosomal protein L27	Picea sitchensis	ABR17726	2.93849e-100	97	312.383		-1.76721	0.0396853	-1.39333	1	1.26833	1
A06_contig_15687	249	no hint							-1.5985	3.06984e-10	-1.46645	3.31348e-10	1.09005	1
A06_contig_1576	2298	vtc2-like protein	Picea sitchensis	ABR16521	0	92	726.087		-2.24998	3.70574e-08	-1.44896	1	1.55282	1
A06_contig_1609	1334	pf09995 family protein	Physcomitrella patens subsp. Patens	XP_001769046	4.15564e-20	66	99.3673		-1.92524	0.0218145	-1.56872	1	1.22727	1
A06_contig_1614	1779	arogenate dehydratase prephenate dehydratase chloroplastic-like	Petunia x hybrida	ACY79504	0	83	560.451		-7.56499	0.00106055	-2.32241	1	3.25738	1
A06_contig_162	1821	aminomethyltransferase	Picea sitchensis	ADE75721	0	98	828.165		-1.92203	1.36438e-10	-1.30972	0.0637961	1.46752	0.000321888
A06_contig_1622	1474	aspartic proteinase nepenthesin-2	Picea sitchensis	ABK24493	8.04196e-177	89	439.884		-9.46413	1.17689e-06	-2.81862	0.373146	3.35772	1
A06_contig_1684	271	no hint							-1.64387	0.0372775	-1.58261	0.118995	1.03871	1
A06_contig_175	897	glyceraldehyde-3-phosphate dehydrogenase c subunit	Pinus sylvestris	P34924	2.19673e-152	99	441.81		-2.17431	4.14673e-09	-1.47611	1	1.473	1
A06_contig_177	1187	lhca4, 4 protein of light-harvesting complex of photosystem I	Pinus sylvestris	CAA78932	2.66713e-173	97	495.352		-1.62807	0	-1.25201	1.16946e-10	1.30037	1.55929e-10
A06_contig_179	568	carbonic anhydrase	Picea sitchensis	ABK22341	1.09836e-124	94	363.999		-2.94984	1.07201e-10	-1.28742	0.024033	2.29129	0
A06_contig_187	1183	photosystem I reaction center subunit xi	Picea sitchensis	ABK20972	4.28373e-110	95	333.954		-1.80953	0	-1.14258	1	1.58372	0
A06_contig_2114	290	2-oxoglutarate malate translocator	Picea sitchensis	ABK24751	7.80435e-56	100	191.815		-1.56513	0.00545276	-1.21757	1	1.28545	1
A06_contig_2169	2720	galactinol--sucrose galactosyltransferase 6	Populus trichocarpa	XP_002308061	0	74	873.618		-5.85822	0.0379328	-3.58167	1	1.63561	1
A06_contig_2191	522	no hint							-2.34221	1.16946e-10	-1.03105	1	2.27168	0
A06_contig_21999	736	pathogenesis-related protein, bet v i allergen	Picea sitchensis	ABK24165	2.33383e-63	94	185.652		-2.97578	0.000396188	-1.35214	1	2.2008	1
A06_contig_226	544	cysteine proteinase inhibitor 1-like	Actinidia deliciosa	AAR92224	1.98308e-18	62	85.8853		-2.50399	1.94911e-11	1.17401	1	2.93971	0
A06_contig_234	1555	photosystem II reaction center w protein	Picea sitchensis	ACN40147	2.78967e-40	96	152.14		-1.57147	9.74554e-12	1.02811	1	1.61564	1.26692e-10
A06_contig_235	1396	anthocyanidin synthase	Picea sitchensis	ABK26270	3.50863e-165	80	481.871		-5.908	0.0123952	-3.63313	0.461599	1.62615	1
A06_contig_2465	528	heat shock protein 21	Picea sitchensis	ACN40597	4.47978e-106	91	314.694		-14.8904	0.0130762	-4.49375	1	3.31358	1
A06_contig_257	1525	unknown protein	Picea sitchensis	ABK22636	2.34815e-146	82	433.335		-5.52697	0.00266693	-3.2594	0.338277	1.69571	1
A06_contig_27	1020	RuBisCO small chloroplastic	Picea sitchensis	ABK21347	6.76872e-101	94	306.605		-2.43699	0	-1.29463	0	1.88237	0
A06_contig_2842	406	unknown protein	Picea sitchensis	ABR16786	6.69108e-11	73	63.929		-3.86679	0.0210525	-1.12523	1	3.43643	0.273142
A06_contig_287	442	oxygen-evolving enhancer protein 1	Picea sitchensis	ABK24541	3.89948e-41	96	150.214		-2.82013	0	-1.04964	1	2.68675	0
A06_contig_291	855	no hint							-3.50357	7.87017e-05	-1.48593	1	2.35784	1
A06_contig_2980	1217	unknown protein	Picea sitchensis	ABK26102	1.01117e-134	93	399.438		-2.54819	0.000322229	-1.71646	1	1.48456	1
A06_contig_320	1665	malate dehydrogenase	Picea sitchensis	ACN40042	0	99	703.36		-1.94044	5.99351e-10	-1.41125	0.392162	1.37498	1
A06_contig_3257	396	non-specific lipid-transfer protein	Pinus sylvestris	AFD01291	1.73238e-25	96	103.219		-3.0882	8.28371e-11	-1.1898	1	2.59557	6.04223e-10
A06_contig_328	637	chalcone synthase-like protein	Picea sitchensis	ADM73864	2.64984e-140	99	405.601		-1.88766	0	1.16658	1	2.20211	0
A06_contig_3684	454	unknown protein	Pinus lambertiana	AEX11232	1.58876e-37	95	135.191		-2.16127	0.00162547	-1.22312	1	1.76702	1
A06_contig_369	1834	myo-inositol-1-phosphate synthase	Picea sitchensis	ABR16689	0	98	999.964		-1.62085	3.89822e-11	-1.2426	1	1.3044	0.80051
A06_contig_3991	1561	UDP-glucose:flavonoid glucosyltransferase	Picea sitchensis	ABR18159	3.80007e-170	77	501.13		-19.7634	0.00312179	-6.02678	0.162351	3.27927	1
A06_contig_4178	791	disease resistance response protein 206-like	Picea sitchensis	ABR17958	2.92343e-69	79	222.246		-4.5661	0.00401767	-1.08621	1	4.20372	0.025228
A06_contig_4366	1346	unknown protein	Picea sitchensis	ADE76816	7.75967e-168	91	485.337		-3.19955	0.00119058	-1.7631	1	1.81473	1
A06_contig_4568	1153	anthocyanidin reductase	Picea sitchensis	ABR18365	4.0887e-168	96	485.337		-1.91054	3.17123e-06	-1.45544	1	1.31269	1
A06_contig_4797	767	allene oxide synthase	Picea sitchensis	ABK25164	1.09641e-120	95	364.385		-2.59607	4.65398e-08	-1.10974	1	2.33934	1.57033e-05
A06_contig_483	469	unknown protein	Picea sitchensis	ABK20924	7.2088e-32	87	120.939		-1.96642	5.36005e-10	-1.00043	1	1.96556	8.77098e-10
A06_contig_515	430	no hint							-1.87875	6.3346e-11	-1.01335	1	1.85401	3.31348e-10
A06_contig_570	988	h chain improved model of plant photosystem I	Picea sitchensis	ABR16791	1.56903e-58	93	196.052		-2.58606	7.89389e-10	-1.24984	9.22415e-09	2.06911	3.60585e-10
A06_contig_5743	2238	transparent testa 12	Gossypium arboreum	AGC55236	0	81	642.114		-8.92024	0.0157135	-4.61215	0.443688	1.93407	1
A06_contig_591	835	intracellular pathogenesis-related protein	Picea sitchensis	ABK23161	7.88692e-91	89	277.33		-5.65044	4.2588e-09	-1.46299	1	3.86227	0.00295615
A06_contig_5948	432	unknown protein	Picea sitchensis	ABK24222	3.75147e-59	89	191.045		-4.25319	7.77207e-09	-1.27205	1	3.34358	0.000174491
A06_contig_6020	546	unknown protein	Picea sitchensis	ABK26849	7.14967e-09	83	60.4622		-2.08632	0.00336804	-1.339	1	1.55812	1
A06_contig_6165	1301	anamorsin homolog 1	Picea sitchensis	B8LK84	1.05686e-155	92	453.366		-8.40844	0.00858981	-2.65093	1	3.17188	1
A06_contig_67	4336	tubby-like f-box protein 8-like	Vitis vinifera	XP_002267914	0	80	567.385		-1.81815	1.60801e-10	-1.11232	1	1.63456	1.65674e-10
A06_contig_6872	1317	catalytic hydrolase	Picea sitchensis	ABK21362	1.35109e-140	87	414.846		-5.61204	0.015802	-2.19939	1	2.55164	1
A06_contig_6986	1209	arylacetamide deacetylase	Picea sitchensis	ABR16271	3.42228e-80	81	200.675		-88.5454	0.0105315	-2.17555	1	40.7003	1
A06_contig_71	1487	nucleic acid-binding protein	Picea sitchensis	ABK24573	1.66605e-155	93	455.677		-1.6264	7.79643e-11	-1.33506	0.0192562	1.21823	1
A06_contig_743	976	thylakoid membrane phosphoprotein 14 chloroplast	Picea sitchensis	ABK22388	2.63273e-50	97	171.4		-1.58639	4.44679e-07	-1.26361	1	1.25544	1
A06_contig_782	2141	hydroxypyruvate reductase	Picea sitchensis	ABK21250	0	97	408.297		-1.58518	1.24514e-06	-1.17777	1	1.34592	1
A06_contig_798	1325	F-type H+-transporting ATPase subunit b	Picea sitchensis	ABK22241	1.45631e-101	91	313.153		-2.89025	7.40661e-10	-1.19078	1	2.42719	0
A06_contig_836	1060	caffeoyl- o-methyltransferase	Picea sitchensis	ABK23829	0	98	517.309		-2.37142	0	-1.03067	1	2.30085	0
A06_contig_978	379	malate dehydrogenase	Pinus pinaster	AAR32785	2.47217e-21	97	95.5153		-1.55317	0.0159066	-1.34626	1	1.15369	1
A06_contig_992	1120	chalcone synthase	Picea abies	ABD24228	0	98	577.4		-4.35428	0.0201598	-1.75777	1	2.47717	1
A08_contig_10	1363	proline-rich family protein	Picea sitchensis	ABK21410	6.82682e-91	92	285.804		-1.8276	4.55455e-05	-1.18625	1	1.54065	0.865135
A08_contig_1018	2285	aspartate aminotransferase	Picea sitchensis	ABK24563	0	98	887.1		-1.55226	8.81237e-05	-1.28345	1	1.20944	1
A08_contig_106	1579	phosphoribulokinase, chloroplastic-like	Picea sitchensis	ACN40637	0	98	781.171		-1.90303	0	-1.08712	1	1.75052	1.94911e-11
A08_contig_11	441	oxygen-evolving enhancer protein 3-1	Picea sitchensis	ABK26835	1.22466e-65	99	210.69		-1.56541	0	-1.06318	1	1.47239	6.62697e-10
A08_contig_1105	714	no hint							-3.76461	5.40276e-05	-1.25096	1	3.00937	0.0519135
A08_contig_1116	746	2-oxoglutarate malate translocator	Picea sitchensis	ABK24751	1.6891e-88	98	284.263		-1.546	7.58448e-06	-1.03471	1	1.49414	0.000136997
A08_contig_12708	1309	cell death associated protein	Picea sitchensis	ABK26852	4.93376e-95	89	300.056		-9.0005	0.0239661	-2.50087	1	3.59895	1
A08_contig_133	1394	beta carbonic anhydrase 4	Picea sitchensis	ABK23747	5.98217e-141	86	416.387		-2.68962	0	-1.30704	0	2.05779	3.11857e-10
A08_contig_1349	218	allene oxide synthase	Picea sitchensis	ABR16049	5.65444e-37	91	137.887		-2.22527	0.016372	-1.00822	1	2.20712	0.0165854
A08_contig_14493	217	no hint							-2.84053	0.00158138	-1.75865	1	1.61517	1
A08_contig_151	367	chloroplast light harvesting chlorophyll a b binding protein	Pinus chiapensis	AAU89256	1.73696e-39	100	142.51		-1.59833	1.94911e-11	-1.33901	8.52735e-10	1.19366	0
A08_contig_16172	1031	unknown protein	Picea sitchensis	ADE76042	2.74397e-80	96	253.832		-1.85109	6.04223e-10	1.20305	7.79643e-11	2.22696	3.89822e-10
A08_contig_1653	464	stress induced protein	Picea sitchensis	ABK21464	5.79574e-52	89	173.711		-2.03343	5.25806e-07	1.01877	1	2.07161	6.6718e-08
A08_contig_1654	464	potassium transporter	Picea sitchensis	ABK21464	2.41846e-51	88	171.785		-16.1085	0	-1.77347	0.171318	9.08304	4.87277e-11
A08_contig_1731	1510	DAG protein, chloroplast precursor, putative	Picea sitchensis	ABK21318	1.52046e-132	93	396.356		-1.71147	4.23767e-05	-1.18543	1	1.44375	1
A08_contig_19641	296	no hint							-9.99818	0.00433241	-3.43475	1	2.91089	1
A08_contig_2441	1283	peroxidase 72	Picea abies	CAD92857	0	86	550.051		-5.69346	0.00169747	-1.32468	1	4.29801	0.541768
A08_contig_2615	574	unknown protein	Picea sitchensis	ABR16755	3.114e-11	91	65.855		-3.26807	0	-1.46758	1	2.22685	0.000934439
A08_contig_286	830	photosystem II core complex proteins psby	Picea sitchensis	ABK26111	8.24964e-49	94	120.168		-1.78303	0	-1.18919	0.0152322	1.49937	0
A08_contig_30423	429	water-stress inducible protein 3	Pinus taeda	AAB03388	1.08775e-06	97	52.7582		-1.76052	0.0166507	-1.24525	1	1.41379	1
A08_contig_31	921	oxygen-evolving enhancer protein 1	Picea sitchensis	ACN40581	3.64416e-168	95	482.256		-2.29672	0	-1.3495	1.70547e-10	1.7019	8.96589e-10
A08_contig_32	1783	RuBisCO activase chloroplastic-like	Picea sitchensis	ABK24548	0	96	918.302		-1.64908	1.24256e-09	-1.22435	1.94911e-11	1.3469	3.11857e-10
A08_contig_324	1115	2-oxoglutarate malate translocator	Picea sitchensis	ABK24751	1.82364e-158	90	469.544		-2.03614	0	-1.25581	1	1.62138	1.13847e-07
A08_contig_375	716	photosystem I reaction center subunit II precursor	Picea sitchensis	ABK21314	5.18256e-93	82	284.263		-4.14438	2.19275e-10	-1.13141	1	3.66301	7.89389e-10
A08_contig_4171	774	unknown protein	Picea sitchensis	ABK21308	1.61746e-113	86	336.265		-3.09173	0.000157508	-2.03826	0.806884	1.51685	1
A08_contig_430	836	photosystem I reaction center subunit N	Picea sitchensis	ABK21304	5.47505e-104	91	311.227		-1.7483	0	-1.34291	6.76828e-09	1.30188	0.000445618
A08_contig_4595	331	carbonic anhydrase chloroplast precursor	Picea sitchensis	ABK22341	2.31929e-32	90	124.02		-1.89871	0.00242196	-1.08015	1	1.75783	0.0844496
A08_contig_4779	1304	aspartic proteinase nepenthesin-1-like	Picea sitchensis	ABK25480	2.49814e-175	77	510.375		-9.97054	0.0164118	-3.37619	1	2.95319	1
A08_contig_497	1845	extracellular calcium sensing receptor	Pinus massoniana	AFA51418	0	96	734.176		-1.99012	1.36438e-10	-1.40981	0.220151	1.41162	1
A08_contig_5219	1155	putativ eribonuclease P	Pinus taeda	AEW08070	1.92681e-98	98	300.827		-3.10588	4.38405e-05	-1.53384	1	2.0249	1
A08_contig_5279	2967	2-dehydro-3-deoxyphosphoheptonate aldolase 3-deoxy-d-arabino-heptulosonate 7-phosphate synthetase	Picea sitchensis	ABR16929	0	86	871.307		-2.90111	0.0327542	1.00798	1	2.92427	0.0202188
A08_contig_5367	1470	anthocyanidin reductase	Picea sitchensis	ABK24620	3.04246e-156	93	420.624		-13.4261	8.28371e-11	-1.90331	0.127975	7.0541	1.44838e-07
A08_contig_6299	786	thylakoid lumenal 19 kda protein	Picea sitchensis	ABR17474	1.94207e-93	93	286.96		-1.53127	0.0292293	1.06969	1	1.63798	0.000131889
A08_contig_6712	1048	peroxidase-like protein	Picea sitchensis	ABR18139	4.8467e-111	86	337.806		-17.0435	8.48807e-07	-3.12094	0.376337	5.46101	1
A08_contig_6715	784	no hint							-2.97676	0.000131778	-1.50124	1	1.98286	1
A08_contig_715	1614	elongation factor 1-alpha	Picea sitchensis	ACN40740	0	98	872.463		-1.91849	4.36174e-05	-1.55601	0.326494	1.23295	1
A08_contig_718	1256	malate dehydrogenase	Picea sitchensis	ABK24750	0	92	664.07		-1.56217	2.19275e-10	-1.15634	1	1.35096	0.00899794
A08_contig_84	1070	plastocyanin chloroplast	Picea sitchensis	ABK21367	6.52643e-96	92	293.893		-1.83315	3.80076e-10	-1.03059	1	1.77873	0
A08_contig_8609	1706	cytochrome p450	Ricinus communis	XP_002523775	4.10029e-142	64	433.721		-16.83	1.45566e-05	-2.90196	1	5.79953	1
A08_contig_9290	825	mutt/nudix hydrolase, putative	Physcomitrella patens subsp. Patens	XP_001760714	7.31176e-62	82	202.601		-3.63219	0.0187386	-2.30355	1	1.57678	1

## Sheet: Table S7
Table S7: A list of 114 contigs with significant up-regulation specifically in susceptible (cr2/cr2) seedling post C. ribicola infection (4 dpi)
Sequence		Blast Search							Statistical Analysis of Transcript Levels (Kal's Z-test - Bonferroni)
Contig ID	Length (nt)	Sequence description	Hit species	Hit ACC	E-Value	Similarity	Score		Un-infected (0dpi) vs. Res (4dpi)		Un-infected (0dpi) vs. Sus (4dpi)		Res (4dpi) vs. Sus (4dpi)
									Fold change	p - Value	Fold change	p - Value	Fold change	p - Value
A05_contig_109	488	polcalcin jun o 2	Pinus taeda	AAB66345	4.44368e-52	93	136.732		-1.16614	0.0549465	1.50621	0	1.75646	0
A05_contig_111	2066	3-deoxy-d-arabino-heptulosonate 7-phosphate synthase	Picea sitchensis	ABK24266	0	92	981.089		1.52462	1	1.85377	0.00446867	1.21589	1
A05_contig_11233	753	bifunctional monodehydroascorbate reductase and carbonic anhydrase nectarin-3-like	Picea sitchensis	ABK22387	1.83692e-127	86	373.629		9.67174	1	35.25	0.00314185	3.64464	1
A05_contig_11292	867	no hint							3.63429	1	4.95098	0.0152077	1.3623	1
A05_contig_1218	390	no hint							1.04172	1	1.648	0	1.58201	0
A05_contig_1382	632	thaumatin-like protein	Picea sitchensis	ABR17922	8.71147e-59	63	195.667		10.2882	1	17.2834	0.0272981	1.67993	1
A05_contig_1383	662	putative methionine synthase family protein	Picea sitchensis	ABR17712	7.13846e-137	98	413.305		1.02482	1	1.68036	3.89822e-11	1.63966	0
A05_contig_14145	337	unknown protein	Picea sitchensis	ABK23309	1.06391e-13	91	71.2478		1.38912	1	2.06917	0.00489924	1.48956	1
A05_contig_14870	443	no hint							1.82115	1	10.0595	8.96589e-10	5.5237	0
A05_contig_15706	348	metal ion binding protein, putative	Pinus taeda	AEW09330	2.00266e-29	97	111.309		1.45339	1	5.86716	0.033557	4.03687	0.564059
A05_contig_1661	2054	lipoxygenase	Taxus wallichiana	AEU04517	0	76	673.7		5.61354	1	9.20746	0.0276295	1.64022	1
A05_contig_17891	1045	unknown protein	Picea sitchensis	ABK23257	1.96185e-13	52	75.8702		10.1333	1	35.3301	0.00507955	3.48653	1
A05_contig_19	445	polcalcin	Pinus taeda	AAB66345	7.62409e-42	93	147.132		1.19549	0.0637038	1.70559	0	1.42669	5.84732e-11
A05_contig_2	261	light-harvesting complex II protein LHC b5	Picea sitchensis	ACN40554	1.80903e-49	98	167.548		-1.03512	1	1.51087	0	1.56393	0
A05_contig_24336	258	no hint							2.84033	1	18.2173	0	6.4138	1.94911e-10
A05_contig_264	2040	flavonoid 3 -hydroxylase	Picea sitchensis	ACN39897	0	94	585.874		2.78894	1	9.16775	0.000721043	3.28718	1
A05_contig_2817	203	putative methionine synthase protein	Picea sitchensis	ABR17712	2.66241e-30	94	120.939		-1.07926	1	1.50536	0.000653156	1.62468	1.9026e-06
A05_contig_3491	345	calcium-binding protein	Picea sitchensis	ABR16212	1.17979e-48	91	163.696		1.50606	1	4.37011	6.50869e-06	2.90168	0.00736919
A05_contig_35610	368	basic endochitinase-like	Picea sitchensis	ACN40115	3.18575e-72	93	227.254		-1.35237	1	7.9691	2.82036e-07	10.7772	1.88089e-08
A05_contig_39499	454	endo-beta- -glucanase	Picea sitchensis	ABK23947	4.56555e-38	66	142.124		15.7199	0.924854	21.6671	0.0123126	1.37832	1
A05_contig_4186	2019	probable polyol transporter 4-like	Picea sitchensis	ABR16466	0	87	769.229		1.94685	0.269921	3.01171	3.89822e-11	1.54696	1
A05_contig_5092	745	thioredoxin H	Picea sitchensis	ABK24945	6.49672e-55	100	182.956		1.35692	1	1.99247	0	1.46838	0.040344
A05_contig_5148	367	no hint							1.34685	1	2.42234	0.00165444	1.79852	1
A05_contig_6453	345	no hint							-1.5255	1	1.58988	0.0171196	2.42536	0
A05_contig_780	605	glycine-rich arabinogalactan protein 3	Pinus pinaster	CAM58809	8.6765e-50	91	168.318		-1.17042	1	2.0303	0.0178662	2.3763	0.000131418
A05_contig_8451	1496	senescence-associated protein	Picea sitchensis	ABK23290	1.10331e-138	87	412.149		2.0564	0.702084	2.38459	0.00251248	1.1596	1
A05_contig_8836	593	no hint							-1.68685	1	2.23135	1.69572e-09	3.76396	0
A05_contig_898	628	unknown protein	Picea sitchensis	ABK26383	1.50822e-44	76	156.762		-1.05313	1	2.74902	1.36438e-10	2.89506	0
A05_contig_986	1104	ubiquitin-conjugating enzyme	Picea sitchensis	ABK24465	3.47851e-88	100	273.478		1.3081	1	1.6882	0.000151998	1.29057	1
A06_contig_10269	443	no hint							2.61215	1	3.4511	0.0420534	1.32118	1
A06_contig_10861	430	no hint							3.35856	1	25.9063	5.16513e-09	7.71353	4.04438e-06
A06_contig_10905	1075	chitinase A	Cycas revoluta	BAD98525	8.5783e-94	66	296.204		3.26684	1	8.18293	1.94115e-05	2.50485	1
A06_contig_1118	1054	translationally controlled tumor protein	Pseudotsuga menziesii	Q9ZRX0	7.70085e-94	96	288.115		1.26535	0.0177508	1.65551	0	1.30834	1.10637e-06
A06_contig_11189	948	serine acetyltransferase	Picea sitchensis	ABR16863	1.38216e-164	93	471.085		2.09761	0.131524	2.42247	0.000264967	1.15487	1
A06_contig_11850	1370	probable carboxylesterase	Picea sitchensis	ABK22368	0	89	566.614		-1.51643	1	4.42772	5.97218e-05	6.71433	2.4972e-07
A06_contig_12702	2376	eukaryotic translation initiation factor 2a	Picea sitchensis	ABR17269	0	94	927.546		1.20509	1	2.07623	0.000964134	1.72288	0.471111
A06_contig_14095	1220	chitinase 2-like	Picea sitchensis	ABK23857	5.38688e-153	88	445.277		4.94217	1	6.7236	0.00358665	1.36046	1
A06_contig_14109	719	myrosinase-binding protein	Picea sitchensis	ABK21593	5.62291e-19	65	89.7373		8.13571	1	35.2955	7.99134e-09	4.33834	0.00336716
A06_contig_14636	256	unknown protein	Picea sitchensis	ABK27079	5.88743e-14	94	72.4034		2.59294	1	4.37865	4.86692e-08	1.68868	1
A06_contig_15388	375	no hint							2.08317	1	2.97838	4.99322e-05	1.42973	1
A06_contig_15773	483	no hint							4.37937	0.157547	6.05452	5.26375e-05	1.38251	1
A06_contig_17063	373	class VII chitinase	Picea engelmannii x Picea glauca	AEF59003	7.77545e-70	91	219.935		5.36621	0.280934	8.83383	2.77841e-06	1.6462	1
A06_contig_1976	1121	no hint							1.50826	1	2.46837	0.0100751	1.63657	1
A06_contig_2044	860	hydrogen peroxide induced protein 1	Picea sitchensis	ABK23362	3.48234e-78	96	244.202		2.24749	0.570437	3.25856	1.63978e-07	1.44987	1
A06_contig_20979	386	low temprature induced-like protein	Picea sitchensis	ABK22915	1.52117e-17	98	80.4925		5.31338	0.064828	6.98927	0.000106112	1.31541	1
A06_contig_2128	486	hypothetical protein	Picea sitchensis	ADM78740	1.60757e-27	85	110.538		2.44779	0.523689	2.85901	0.00363679	1.168	1
A06_contig_2503	848	pathogenesis-related protein PR-1 precursor	Picea sitchensis	ABR18381	6.54264e-90	87	275.404		3.31672	1	18.2429	3.89822e-11	5.50029	1.05818e-06
A06_contig_26369	302	chitinase 2-like	Picea sitchensis	ABK23857	6.89288e-55	93	182.185		13.6856	0.710275	35.4682	4.42447e-09	2.59165	1
A06_contig_2746	1465	cinnamoyl- reductase	Pinus radiata	AFC38436	0	97	577.015		1.39703	1	1.85223	0.00922557	1.32584	1
A06_contig_2761	827	potassium transporter	Picea sitchensis	ABK22011	3.25288e-38	83	141.739		1.95457	1	2.97646	0.00440188	1.52282	1
A06_contig_28472	742	unknown protein	Picea sitchensis	ABK23257	2.65733e-11	71	68.1662		4.66291	1	21.5126	3.02112e-10	4.61356	9.94861e-05
A06_contig_30264	1051	ADP/ATP translocator-like	Picea sitchensis	ABK24587	2.59292e-89	94	161.77		12.8539	0.332693	18.9698	0.000658141	1.47581	1
A06_contig_3776	811	no hint							1.80916	1	2.54911	0.00513719	1.409	1
A06_contig_4000	1963	flavonoid 3 -hydroxylase	Picea sitchensis	ACN39897	0	91	941.028		1.66165	1	3.05294	0.0389499	1.83729	1
A06_contig_4255	201	pathogenesis-related protein 10-3.1	Pinus monticola	AAU00103	2.60967e-38	97	134.42		1.12274	1	2.07074	0.00025958	1.84436	0.0176439
A06_contig_444	269	no hint							-1.08983	1	1.87934	0	2.04815	0
A06_contig_498	1402	neoxanthin cleavage enzyme-like protein	Picea sitchensis	ABK24456	0	94	780.4		-1.31233	1	1.79732	0	2.35867	0
A06_contig_5562	508	no hint							3.16983	1	6.58575	3.40643e-06	2.07763	1
A06_contig_6535	415	60S ribosomal protein L36	Picea sitchensis	ABK21348	5.85084e-48	100	160.614		1.32671	1	1.95841	0.0206685	1.47614	1
A06_contig_6852	542	Rhs family YD-repeats/PAAR motif protein	Picea sitchensis	ADM78740	1.25325e-47	89	162.925		2.20534	0.0983524	3.1186	6.31511e-09	1.41411	1
A06_contig_7016	1423	kinase family protein	Picea sitchensis	ABK24411	8.04729e-112	73	343.199		1.82975	1	3.5392	0.00118787	1.93425	1
A06_contig_75	546	metallothionein-like protein	Picea abies	AAD00709	2.25478e-08	85	56.9954		1.32023	0	1.53991	0	1.1664	6.04223e-10
A06_contig_771	611	hydroxyproline-rich glycoprotein family protein	Picea sitchensis	ABK24175	3.25214e-80	96	249.595		1.03881	1	2.7397	0	2.63733	0
A06_contig_9679	1226	zinc finger protein constans-like protein	Selaginella moellendorffii	XP_002964778	1.47316e-33	63	139.428		2.61644	0.682448	3.24631	0.00102722	1.24074	1
A06_contig_9762	1163	auxin-induced protein pcnt115 isoform 1	Picea sitchensis	ABK22508	4.86799e-142	80	419.468		4.3778	1	5.90004	0.00565967	1.34772	1
A08_contig_1020	304	no hint							5.84587	1	17.161	0.00350402	2.93557	1
A08_contig_107	398	acid phosphatase 1	Picea sitchensis	ABK22580	2.84139e-16	88	81.2629		5.5769	0.804441	6.70277	0.0319207	1.20188	1
A08_contig_11866	768	serine-rich protein-like protein	Pinus mugo	AFB32810	6.87714e-30	96	119.013		2.25513	0.851189	3.38134	8.54879e-08	1.4994	1
A08_contig_1226	1110	thioredoxin-like protein	Picea sitchensis	ABK22585	5.56888e-126	94	371.703		-1.35813	1	3.58927	0.0036729	4.87469	5.02179e-05
A08_contig_1300	1628	WRKY DNA-binding domain superfamily protein	Vitis vinifera	CBI24019	4.29056e-29	60	121.324		1.15122	1	3.88162	0.0152494	3.37173	0.0802297
A08_contig_13694	297	no hint							-1.45486	0.00742945	2.96181	0	4.30901	7.79643e-10
A08_contig_13869	509	basic endochitinase-like protein	Pinus strobus	AAC49718	2.10903e-23	89	102.064		15.3382	1	335.575	0.0120104	21.8784	0.0566579
A08_contig_13916	248	no hint							3.11105	1	7.21859	0.00115331	2.32031	1
A08_contig_14336	482	no hint							-1.02172	1	6.09047	0.000355218	6.22272	0.000265914
A08_contig_1536	262	no hint							1.39936	1	2.18092	2.33893e-10	1.55852	0.0359092
A08_contig_1608	1353	polyubiquitin	Oryza sativa Indica Group	EEC81189	1.73405e-142	100	417.927		1.44336	0.157227	1.66107	8.80275e-07	1.15084	1
A08_contig_1943	1088	cationic peroxidase 1-like	Picea abies	CAH10840	0	96	564.688		40.8777	1	112.235	1.26565e-07	2.74564	1
A08_contig_2371	956	methionine synthase protein	Picea sitchensis	ABR17712	2.70615e-92	77	301.597		-1.10556	1	2.17546	3.63622e-06	2.4051	4.04245e-08
A08_contig_245	1602	4-coumarate: ligase	Larix gmelinii	AFJ73428	0	90	532.332		4.9574	1	12.7367	8.46039e-07	2.56923	1
A08_contig_24625	230	no hint							6.07739	1	38.023	0	6.25647	8.77098e-11
A08_contig_253	1635	no hint							-1.01605	1	1.98786	6.52714e-05	2.01976	2.96735e-05
A08_contig_2590	1094	cysteine-rich repeat secretory protein 38-like	Picea sitchensis	ACN39857	8.87741e-99	73	318.546		2.64205	0.318896	3.10131	0.00216638	1.17382	1
A08_contig_2601	268	S-adenosylmethionine synthetase 1	Pinus pinaster	CCC55422	3.04982e-43	100	154.451		1.31994	1	1.58002	0.0169782	1.19704	1
A08_contig_279	483	chlorophyll a b binding protein	Picea sitchensis	ABK23816	4.01267e-80	87	245.358		1.47778	0	1.57619	5.94478e-10	1.06659	1
A08_contig_295	495	chalcone synthase	Pinus strobus	P48408	2.14138e-62	100	207.608		186.952	1	355.923	0.00345573	1.90382	1
A08_contig_296	566	thaumatin-like protein S2	Pinus monticola	ADB97932	1.64825e-98	87	293.893		1.17945	1	1.66631	0	1.41278	9.74554e-11
A08_contig_30	1504	cytochrome p450 like TBP	Medicago truncatula	XP_003614380	3.78949e-48	62	184.882		1.59335	1	2.12251	5.42339e-08	1.33211	1
A08_contig_30148	390	class IV chitinase 4-6	Pseudotsuga menziesii	ACY06325	1.59058e-29	64	114.775		30.5606	0.532639	68.9884	6.04828e-07	2.25743	1
A08_contig_3265	817	unknown protein	Picea sitchensis	ABK21237	1.33774e-26	84	110.153		-1.15012	1	7.19376	1.41115e-08	8.27369	2.47537e-09
A08_contig_3279	824	unknown protein	Picea sitchensis	ABK23764	1.37995e-16	57	83.5741		29.5188	1	169.241	0.000484118	5.73334	0.418639
A08_contig_3280	754	unknown protein	Picea sitchensis	ABK23764	8.08386e-15	57	78.1814		-1.15181	1	202.4	0.000644132	233.127	0.000560542
A08_contig_3307	457	thaumatin-like protein L2	Pinus monticola	ADB97926	4.2262e-65	97	209.149		5.41499	1	9.4597	0.00712753	1.74695	1
A08_contig_3496	563	no hint							4.30792	1	9.88932	5.0287e-09	2.29561	1
A08_contig_3497	1161	unknown protein	Picea sitchensis	ABK25246	1.98422e-63	95	209.92		1.65422	1	1.99373	0.00659608	1.20523	1
A08_contig_3968	1552	unknown protein	Picea sitchensis	ACN41010	3.37512e-98	81	308.531		3.6603	0.568139	6.22879	2.08574e-07	1.70171	1
A08_contig_4043	1651	acetyl- c-acetyltransferase	Picea sitchensis	ACN41149	0	98	746.503		1.68091	1	2.6594	1.27202e-06	1.58211	1
A08_contig_4116	423	pathogenesis-related protein 6	Pinus taeda	AEX12333	7.21158e-59	86	189.504		1.68389	1	8.45476	3.42712e-07	5.02098	7.14856e-05
A08_contig_4461	679	myrosinase-binding protein	Picea sitchensis	ABK21593	1.05388e-20	66	94.3597		5.61229	1	70.9401	0	12.6401	0
A08_contig_4561	415	dormancy auxin associated-like partial	Picea sitchensis	ABK24785	1.94871e-20	92	90.8929		10.2638	0.93237	15.7552	0.00116578	1.53503	1
A08_contig_458	676	no hint							1.30756	0.278815	3.04955	3.89822e-11	2.33225	6.62697e-10
A08_contig_4961	701	3-hydroxy-3-methylglutaryl coenzyme a reductase	Picea sitchensis	ACN40476	6.51867e-149	94	438.728		7.73937	1	39.0897	0.0343653	5.05076	1
A08_contig_539	1858	Beta-amylase, putative	Citrus trifoliata	AFQ33614	0	75	791.571		7.97017	1	19.4209	1.90249e-05	2.4367	1
A08_contig_555	1237	actin depolymerizing factor	Picea sitchensis	ABK23967	2.11429e-88	99	275.404		1.58453	1	2.0804	0.000136315	1.31294	1
A08_contig_640	839	caffeoyl- o-methyltransferase	Pinus pinaster	AFL65039	1.66669e-145	97	420.239		1.25335	1	1.977	0.000615603	1.57737	1
A08_contig_673	625	phenylalanine ammonia lyase-like protein	Picea sitchensis	ABR18166	2.36216e-141	98	424.861		14.6074	0.264926	18.1555	0.0109284	1.24289	1
A08_contig_689	1639	fructose-bisphosphate aldolase	Picea sitchensis	ABK24568	0	98	778.474		1.46129	0.947367	1.64123	0.000341001	1.12313	1
A08_contig_7061	452	glycosyl hydrolase-like partial	Picea sitchensis	ADE77425	4.06877e-47	88	162.925		6.94559	0.619145	14.8821	2.9529e-08	2.14266	1
A08_contig_768	1761	Ketol-acid reductoisomerase, chloroplastic	Spinacia oleracea	Q01292	0	96	773.467		6.4092	0.33506	7.3651	0.0285274	1.14915	1
A08_contig_8290	849	PR4 protein	Pseudotsuga menziesii	AFD50743	1.09643e-58	93	194.897		7.79956	1	20.533	2.91002e-08	2.63259	1
A08_contig_8827	399	calcium binding protein with ef-hand motif	Picea sitchensis	ABK22738	3.18179e-29	93	112.464		5.82417	1	16.803	1.81267e-09	2.88505	0.112461
A08_contig_8828	380	calcium binding protein with ef-hand motif	Pinus taeda	AFG49283	2.30237e-24	84	98.2117		6.98506	1	21.647	0.002488	3.09904	1
A08_contig_927	1018	gdp-mannose 3 -epimerase	Picea sitchensis	ABK24250	0	98	625.165		8.17886	0.196059	10.8192	0.0012827	1.32283	1
A08_contig_942	258	no hint							-1.04992	1	1.97078	0.000142589	2.06918	1.58277e-05
A08_contig_943	2230	chaperone protein dnaj mitochondrial-like	Picea sitchensis	ABK24717	0	93	749.199		1.37121	1	2.54157	0.00758441	1.85352	1

## Sheet: Table S8
Table S8: A list of 46 contigs with significant down-regulation specifically in susceptible (cr2/cr2) seedling post C. ribicola infection (4 dpi)
Sequence		Blast Search							Statistical Analysis of Transcript Levels (Kal's Z-test - Bonferroni)
Contig ID	Length (nt)	Sequence description	Hit species	Hit ACC	E-Value	Similarity	Score		Un-infected (0dpi) vs. Res (4dpi)		Un-infected (0dpi) vs. Sus (4dpi)		Res (4dpi) vs. Sus (4dpi)
									Fold change	p - Value	Fold change	p - Value	Fold change	p - Value
A05_contig_1	266	light-harvesting complex II protein lhcb5	Picea sitchensis	ACN40554	1.16992e-50	98	170.629		-1.37073	2.2176e-08	-1.72033	0	-1.25505	0.151633
A05_contig_10239	455	no hint							-1.49892	1	-3.90046	0.000198717	-2.60217	1
A05_contig_11809	248	unknown protein	Picea sitchensis	ADE76004	2.99643e-09	60	58.5362		1.29106	1	-2.77836	0.00361643	-3.58703	5.57786e-08
A05_contig_12091	231	no hint							1.34013	1	-2.36105	0.00147208	-3.16411	9.25826e-11
A05_contig_1268	3854	ATP synthase CF1 alpha subunit	Pinus monticola	ACV32794	0	99	950.273		-1.24473	1	-2.63087	1.07201e-10	-2.11362	5.83529e-07
A05_contig_12782	284	Ty3/gypsy retrotransposon protein	Beta vulgaris subsp. Vulgaris	AFK13856	8.08965e-29	76	119.013		-1.12146	1	-3.03129	4.01007e-06	-2.70298	0.000629418
A05_contig_16	2037	senescence-associated protein	Medicago truncatula	XP_003614383	5.37913e-126	62	211.46		-1.49757	0	-2.59213	0	-1.73089	0
A05_contig_16004	422	no hint							-1.36946	1	-3.68986	8.53745e-05	-2.6944	0.919798
A05_contig_17950	212	retrotransposon ty3-gypsy subclass	Hordeum vulgare	BAA75235	3.90425e-19	73	86.6557		-1.10619	1	-4.0403	0.0100678	-3.65243	0.114985
A05_contig_2617	462	no hint							-1.25824	1	-3.32437	0.0132463	-2.64208	1
A05_contig_2960	230	no hint							1.17383	1	-2.37856	9.20953e-10	-2.79202	0
A05_contig_357	362	retrovirus-related pol polyprotein from transposon tnt	Vitis vinifera	CAN77122	6.37997e-38	71	146.362		1.1067	1	-2.5118	2.13016e-05	-2.77982	6.58701e-08
A05_contig_3710	1796	no hint							-1.19734	1	-1.89543	0.00597255	-1.58303	1
A05_contig_5424	3096	tetratricopeptide repeat-containing protein	Vitis vinifera	CAN79749	1.18708e-91	51	315.464		-2.18688	1	-2.85197	0.0223376	-1.30413	1
A05_contig_5741	1166	unknown protein	Picea sitchensis	ABR17103	0	91	677.937		-2.0853	0.492952	-2.55174	0.00255652	-1.22368	1
A05_contig_596-a	4740	acetyl- carboxylase beta subunit	Pinus monticola	ACP52336	0	99	662.144		-1.34406	1	-2.3063	0.00612356	-1.71592	1
A05_contig_596-b	4740	cytochrome f	Picea sitchensis	YP_002905090	1.08729e-162	97	506.523
A05_contig_596-c	6120	ATP-dependent clp protease proteolytic subunit	Pinus monophylla	YP_004276301	1.92428e-127	100	408.297
A05_contig_596-d	4637	RNA polymerase beta subunit	Pinus koraiensis	NP_817162	0	99	2146.7
A06_contig_100	703	heme-binding protein 2-like	Picea sitchensis	ABK23013	6.13263e-51	81	177.178		-1.44638	1	-2.07563	0.0124733	-1.43505	1
A06_contig_10254	306	no hint							-1.27855	1	-3.3101	1.12276e-05	-2.58895	0.0839965
A06_contig_11059	230	photosystem I assembly protein	Catalpa bungei	AEQ94199	2.95547e-48	100	157.918		-1.58202	1	-3.21013	0.000313116	-2.02914	1
A06_contig_11373	206	putaive copia-like retrotransposon polyprotein	Vitis vinifera	CAN63649	3.80084e-16	72	81.2629		1.21814	1	-2.27909	1.98751e-06	-2.77625	6.82188e-11
A06_contig_12956	234	no hint							1.27863	1	-2.07631	0.0134722	-2.65482	1.93303e-08
A06_contig_1949	831	ORF83a	Pinus koraiensis	YP_001152140	2.08357e-49	100	168.703		-1.47048	0.386977	-3.21692	5.84732e-11	-2.18766	3.33536e-07
A06_contig_19518	211	no hint							1.06222	1	-3.21735	1.80218e-05	-3.41755	1.15382e-06
A06_contig_19949	384	retrotransposon protein, putative, Ty1-copia subclass	Pinus coulteri	AAA33777	8.89871e-49	94	161.77		1.24574	1	-2.32514	4.48706e-05	-2.89652	2.43638e-11
A06_contig_2525	558	unknown protein	Picea sitchensis	ABK21308	6.53903e-99	89	295.819		-2.84325	1	-8.01216	0.00461246	-2.81795	1
A06_contig_3524	1056	no hint							-1.9506	1	-3.48043	0.000126378	-1.78428	1
A06_contig_4302	571	no hint							-1.76513	1	-15.8667	4.87277e-11	-8.98894	1.1185e-07
A06_contig_557	1107	heat shock protein 70	Glycine max	ACU17965	5.7555e-140	92	409.068		-1.11079	1	-1.70592	0.00288243	-1.53577	0.99249
A06_contig_626	873	ribosomal protein L2 (chloroplast)	Pinus chiapensis	AET44553	9.22627e-89	100	276.944		1.01164	1	-1.60534	8.37839e-05	-1.62402	2.86262e-05
A06_contig_821	4969	RNA polymerase alpha subunit	Pinus monticola	ACP52345	0	100	687.182		-1.39909	1	-2.4271	0.000761048	-1.73477	1
A06_contig_8264	298	no hint							1.06248	1	-3.06626	0.00945794	-3.25785	0.00129623
A06_contig_9	877	hypothetical protein MTR_5g051170	Medicago truncatula	XP_003614398	7.97451e-38	68	152.14		-1.40403	0	-2.43951	0	-1.73751	0
A08_contig_10701	335	retrotransposon protein, putative	Glycine max	AAO23078	4.92454e-38	76	146.362		-1.06438	1	-3.02541	0.023331	-2.84243	0.131633
A08_contig_12494	473	Ty3/gypsy retrotransposon protein	Beta vulgaris subsp. Vulgaris	AFK13856	1.56305e-21	53	100.908		-1.13391	1	-3.20149	0.0279605	-2.82341	0.674087
A08_contig_14582	204	no hint							1.18257	1	-2.5749	0.00631446	-3.04499	5.42629e-06
A08_contig_1550	3048	ribosomal protein S10	Medicago truncatula	XP_003588337	2.59562e-94	86	218.779		-1.3201	1	-1.58652	0.0146371	-1.20182	1
A08_contig_17314	449	no hint							-1.10091	1	-3.29046	3.37132e-05	-2.98885	0.00132309
A08_contig_20869	226	copia-type polyprotein	Picea sitchensis	ABR16307	5.81213e-24	73	101.293		1.5165	1	-2.07501	0.0151266	-3.14675	7.30915e-11
A08_contig_24437	214	gag-pol polyprotein	Vitis vinifera	CAN62791	4.22446e-10	78	60.4622		1.11394	1	-2.69655	2.18981e-06	-3.00379	3.60098e-09
A08_contig_26274	204	copia-type polyprotein, putative	Vitis vinifera	CAN65377	1.05034e-15	74	79.7221		1.27022	1	-2.41731	1.4131e-10	-3.07051	1.55929e-10
A08_contig_48	4786	photosytem II 44 kda protein	Pinus monticola	ACP52363	0	99	902.894		-1.41603	0	-2.49473	2.6313e-10	-1.76177	0
A08_contig_5134	241	putative gag-pol polyprotein	Picea abies	ACA04860	1.73842e-22	74	93.9745		1.37778	1	-2.2531	0	-3.10426	0
A08_contig_5708	275	no hint							1.27338	1	-2.3428	0.00189093	-2.98328	4.78993e-09
A08_contig_6	7575	cell wall-associated hydrolase	Medicago truncatula	XP_003637074	0	67	425.246		-1.41644	7.55279e-10	-1.69233	0	-1.19478	2.43638e-10
A08_contig_650	800	ORF72a	Pinus koraiensis	YP_001152073	2.80549e-39	100	141.739		-1.22389	1	-2.15867	1.73471e-09	-1.76378	0.00440502
A08_contig_9602	207	no hint							1.07954	1	-3.29763	0.00745897	-3.55991	0.000650328

## Sheet: Table S9
Table S9: A list of 204 contigs with significant up-regulation in both resistant (Cr2/ -) and susceptible (cr2/cr2) seedling post C. ribicola infection (4 dpi)
Sequence		Blast Search							Statistical Analysis of Transcript Levels (Kal's Z-test - Bonferroni)
Contig ID	Length (nt)	Sequence description	Hit species	Hit ACC	E-Value	Similarity	Score		Un-infected (0dpi) vs. Res (4dpi)		Un-infected (0dpi) vs. Sus (4dpi)		Res (4dpi) vs. Sus (4dpi)
									Fold change	p - Value	Fold change	p - Value	Fold change	p - Value
A05_contig_100	1143	polyubiquitin 3	Plantago major	CAH59740	0	99	594.349		3.19033	4.87277e-10	2.65518	0	-1.20155	1
A05_contig_1017	593	chalcone synthase	Pinus strobus	P48408	1.23241e-82	100	261.536		91.7619	1.90915e-08	86.0491	1.04043e-07	-1.06639	1
A05_contig_108	1513	2og-fe oxygenase family protein	Picea sitchensis	ABK26685	8.36791e-163	79	477.248		15.8293	0	10.9384	4.87277e-11	-1.44713	1
A05_contig_1098	617	pinosylvin-forming stilbene synthase	Pinus strobus	P48408	1.50236e-140	99	409.453		59.077	0.00899604	73.1989	0.000268449	1.23904	1
A05_contig_11318	654	ABC transporter I family member 17	Picea sitchensis	ADE77572	5.07764e-101	91	305.064		24.9974	3.89822e-11	26.759	9.74554e-11	1.07047	1
A05_contig_1207	616	class IV chitinase A	Pinus monticola	AAS83984	2.10409e-137	100	397.127		18.3905	8.77098e-10	16.1573	0	-1.13822	1
A05_contig_125	2207	GDP-d-mannose-3 -epimerase	Picea sitchensis	ABR16058	0	99	780.785		3.80463	0	2.57732	1.36438e-10	-1.4762	0.0196715
A05_contig_1272	958	peroxidase-like	Picea sitchensis	ABK24192	3.15054e-167	85	482.256		7.0734	0	6.72538	0	-1.05175	1
A05_contig_1339	1596	cold acclimation WCOR413-like protein	Picea sitchensis	ABR17790	2.21395e-131	92	393.66		2.5927	0	2.09011	3.50839e-10	-1.24046	1
A05_contig_1374	999	auxin aluminum responsive-like protein	Picea sitchensis	ABK26155	1.05707e-81	90	235.728		7.71348	7.12399e-09	5.98279	3.49513e-05	-1.28928	1
A05_contig_1375	904	thaumatin-like protein	Pinus taeda	ABQ14359	1.93992e-141	94	409.838		32.1921	3.11857e-10	25.994	1.78353e-07	-1.23844	1
A05_contig_1403	831	hypothetical protein SORBIDRAFT_04g009640	Sorghum bicolor	XP_002438477	6.23917e-22	62	97.0561		3.67769	3.89822e-11	2.36303	0.0489664	-1.55635	1
A05_contig_142	1770	ATP binding protein, putative	Picea sitchensis	ACN40698	0	91	680.248		1.72779	4.29159e-06	1.73002	2.22815e-06	1.00129	1
A05_contig_1449	2037	beta-galactosidase 8	Picea sitchensis	ABK24373	0	67	416.387		17.4029	2.98213e-09	9.56074	0.00980552	-1.82025	1
A05_contig_1516	1439	nad-dependent epimerase dehydratase	Picea sitchensis	ABK22551	1.05517e-160	97	466.848		1.95413	0	1.67486	1.57968e-06	-1.16674	1
A05_contig_15530	280	glycosyl hydrolase-like	Picea sitchensis	ADM73776	6.42367e-43	87	155.221		47.4615	9.74554e-11	21.5427	0.00837892	-2.20314	1
A05_contig_1590	681	transcription factor 3	Picea sitchensis	ACN40073	2.33101e-82	76	260.381		29.0864	0	19.0685	9.74554e-11	-1.52536	1
A05_contig_16493	436	dormancy auxin associated-like protein	Picea sitchensis	ABK21467	2.06218e-35	82	130.183		6.78774	0.000286411	5.72171	0.0133119	-1.18631	1
A05_contig_1697	691	glyoxalase bleomycin resistance protein dioxygenase	Picea sitchensis	ABK22759	2.50949e-30	90	120.553		5.69032	0.00124401	6.09623	0.000175323	1.07133	1
A05_contig_170	1274	coat protein	Picea sitchensis	ABR17456	5.12937e-89	81	279.256		9.21354	0.042617	11.308	0.000867936	1.22733	1
A05_contig_172	1128	F-box protein GID2	Picea sitchensis	ABK23288	1.9973e-105	80	321.242		4.96114	0.0372322	5.39585	0.0050008	1.08762	1
A05_contig_1818	5372	probable inositol transporter 2-like	Selaginella moellendorffii	XP_002968836	1.41891e-162	74	519.235		11.8177	0	7.15182	8.96197e-05	-1.6524	1
A05_contig_190	2810	beta-xylosidase alpha-l-arabinofuranosidase 2-like	Raphanus sativus	BAE44362	0	73	960.288		3.73526	0	2.8584	6.82188e-11	-1.30677	1
A05_contig_1912	1893	bifunctional inhibitor/lipid-transfer protein/seed storage 2S albumin-like protein	Picea sitchensis	ABK21923	1.93821e-59	92	210.305		2.0983	0.00455981	2.12441	0.00184029	1.01244	1
A05_contig_2008	1446	c2 domain-containing protein	Picea sitchensis	ABK23901	5.8507e-100	84	314.309		2.1714	1.05252e-09	2.25114	5.84732e-11	1.03672	1
A05_contig_2139	2088	phenylalanine ammonia-lyase	Picea sitchensis	ABR18166	0	92	581.252		33.2821	7.2653e-08	19.9853	0.0046517	-1.66533	1
A05_contig_2191	1065	auxin-induced protein pcnt115 isoform 1	Picea sitchensis	ABK21001	6.0345e-146	85	427.943		18.4263	5.84732e-11	18.3195	1.7542e-10	-1.00583	1
A05_contig_230	954	tau class glutathione s-transferase	Pinus tabuliformis	AGC13135	6.41407e-104	92	315.079		14.4599	1.84191e-09	7.35831	0.0472596	-1.96511	1
A05_contig_238	1454	peroxidase	Picea sitchensis	ABK22252	0	97	639.802		2.93525	1.36438e-10	2.16886	2.23105e-07	-1.35336	1
A05_contig_2477	1040	glucan endo- beta-glucosidase	Picea sitchensis	ABK23947	9.66722e-98	82	304.294		10.1223	0.0212739	18.2873	1.78148e-08	1.80663	1
A05_contig_2489	1992	dehydrin 9	Pinus pinaster	CCG34068	1.39213e-38	76	154.066		2.86927	9.74554e-11	3.10151	0	1.08094	1
A05_contig_2504	319	ATP-binding cassette	Solanum nigrum	AEA86298	3.66899e-49	84	168.703		7.49046	5.84732e-11	5.62429	4.19058e-10	-1.3318	1
A05_contig_2558	740	anthocyanidin reductase	Picea sitchensis	ABK26647	8.43849e-69	80	222.246		11.9009	0	7.47612	4.87277e-11	-1.59186	1
A05_contig_2830	391	no hint							16.4296	3.97618e-09	9.50873	0.00474876	-1.72784	1
A05_contig_2855	1385	peroxidase	Picea abies	CAD92856	1.9518e-178	88	514.998		79.6641	0	51.2211	9.74554e-12	-1.5553	0.971344
A05_contig_2885	521	polyubiquitin	Medicago truncatula	XP_003619702	2.22756e-118	100	346.28		2.2646	0	1.66636	7.79643e-11	-1.35901	4.14769e-05
A05_contig_2922	920	phosphoenolpyruvate carboxykinase	Picea sitchensis	ADE77837	7.56724e-172	94	488.419		3.05444	2.69756e-08	3.17655	1.56903e-09	1.03998	1
A05_contig_3125	620	class IV chitinase	Picea sitchensis	ABK22417	1.70078e-108	88	323.939		10.521	9.74554e-11	15.9012	0	1.51138	1
A05_contig_352	818	no hint							5.58456	0	5.72463	0	1.02508	1
A05_contig_370	722	no hint							2.37765	0.0266408	2.40229	0.0141134	1.01037	1
A05_contig_3718	2487	phosphate transporter	Cryptomeria japonica	BAE92291	0	87	816.609		2.3351	0.0199053	2.35511	0.0110107	1.00857	1
A05_contig_372	2159	mitochondrial substrate carrier family protein ucpb-like	Vitis vinifera	XP_002270442	1.58419e-75	74	255.758		15.2029	1.46183e-10	9.65958	7.30915e-10	-1.57387	1
A05_contig_3794	1207	dormancy auxin associated-like protein	Picea sitchensis	ABK23285	6.17905e-31	83	125.176		9.22097	1.41352e-06	8.25223	2.89382e-05	-1.11739	1
A05_contig_3932	1638	phosphate-induced protein	Picea sitchensis	ABK21150	5.97398e-128	95	292.738		7.90758	0	5.06951	8.5176e-09	-1.55983	1
A05_contig_3955	832	RING-H2 finger protein	Picea sitchensis	ABK26878	1.04549e-63	86	209.534		7.35883	5.00336e-08	9.87716	3.89822e-11	1.34222	1
A05_contig_4118	544	unknown protein	Picea sitchensis	ADE75821	2.62577e-21	92	98.9821		8.27288	9.74554e-11	4.5224	0.0118086	-1.82931	1
A05_contig_4144	1118	basic endochitinase-like	Picea sitchensis	ABK22517	6.03206e-134	85	396.741		12.9434	0.00466131	19.6876	3.49884e-07	1.52106	1
A05_contig_4226	1903	alpha-amylase isozyme 3d precursor	Picea sitchensis	ABK24434	0	84	617.461		18.7783	5.84732e-10	11.9404	0.00019106	-1.57268	1
A05_contig_4325	397	class IV chitinase A	Pinus monticola	AAS83984	6.64553e-67	95	214.157		15.9922	0	10.2894	0	-1.55424	1
A05_contig_4760	368	no hint							196.709	0	106.722	1.302e-08	-1.8432	1
A05_contig_4998	1818	glucan -beta-glucosidase	Picea sitchensis	ABR16246	0	91	895.96		8.62255	6.21881e-05	7.8818	0.000494924	-1.09398	1
A05_contig_543	407	Ubiquitin D, putative	Perkinsus marinus	XP_002783557	5.02872e-10	87	62.3882		3.61097	8.77098e-10	3.12687	0	-1.15482	0.0614118
A05_contig_5657	1495	alpha-1,3-glucanase	Picea sitchensis	ACN40311	0	85	657.522		45.6318	9.48439e-05	76.5565	2.14402e-10	1.6777	1
A05_contig_5691	429	unknown protein	Picea sitchensis	ABK26383	2.44448e-25	77	104.375		3.14597	0.00164858	5.00357	5.84732e-11	1.59047	1
A05_contig_5695	1240	ubiquitin-conjugating enzyme e2	Picea sitchensis	ABR18150	1.11296e-82	99	261.536		3.58328	5.84732e-11	2.49941	0.00185095	-1.43365	1
A05_contig_573	2049	mitochondrial pyruvate dehydrogenase kinase	Physcomitrella patens subsp. Patens	XP_001782076	0	89	619.387		4.32778	1.94911e-11	2.91738	1.90038e-08	-1.48344	1
A05_contig_5757	397	xyloglucan-specific endoglucanase inhibitor protein	Picea sitchensis	ABR17052	3.53218e-57	80	193.356		106.544	0	78.2852	0	-1.36097	1
A05_contig_5997	299	no hint							9.14247	1.21819e-08	7.46243	8.11323e-06	-1.22513	1
A05_contig_5999	694	glycosyl hydrolase-like protein	Picea sitchensis	ABK24242	7.31539e-142	92	422.165		96.3908	1.16946e-10	36.8888	0.00595452	-2.61301	0.0738398
A05_contig_6517	749	chitinase	Pinus taeda	AFG59202	3.26979e-66	94	211.846		87.3601	0	115.476	0	1.32184	1
A05_contig_6685	509	dehydrin 1	Picea abies	ABU89750	1.85394e-22	82	98.5969		20.6476	4.87277e-11	11.503	6.16188e-05	-1.79497	1
A05_contig_761	722	cinnamate beta-d-glucosyltransferase-like	Picea sitchensis	ABR16243	7.55908e-111	79	338.191		42.882	4.65837e-09	23.5688	0.0036593	-1.81944	1
A05_contig_792	3326	C3HL domain class transcription factor	Picea sitchensis	ACN39879	0	67	782.326		4.83225	3.45717e-05	3.74714	0.0380007	-1.28958	1
A05_contig_8000	361	AP2 ERF and B3 domain-containing transcription repressor tem1	Physcomitrella patens subsp. Patens	XP_001763731	5.53073e-36	65	134.035		1.79769e+308	0.000320339	1.79769e+308	0.00121756	-1.08406	1
A05_contig_899	433	unknown protein	Picea sitchensis	ABK26383	1.2873e-50	77	169.859		3.45969	0	2.51294	1.94911e-11	-1.37675	0.534608
A05_contig_958	815	light-harvesting complex i protein lhca1	Pinus sylvestris	CAA41404	7.49832e-103	96	310.842		5.44374	1.94911e-10	3.67342	4.47607e-05	-1.48193	1
A05_contig_964	603	xyloglucan-specific fungal endoglucanase inhibitor protein precursor	Picea sitchensis	ABR17052	3.48384e-88	77	276.559		133.684	0	71.6382	0	-1.8661	0.291157
A05_contig_973	966	dihydroflavonol 4-reductase	Picea sitchensis	ABK26647	3.40435e-93	83	287.73		12.5165	0	8.76198	0	-1.4285	1
A06_contig_10102	2173	phenylalanine ammonia lyase	Picea sitchensis	ABR18166	0	96	1273.84		24.9461	5.37954e-09	19.4947	4.75931e-06	-1.27963	1
A06_contig_1073	600	no hint							5.64652	7.79643e-10	4.14503	0.00012314	-1.36224	1
A06_contig_1074	483	no hint							3.55289	0.000516627	3.06294	0.0380657	-1.15996	1
A06_contig_11336	1229	serine/threonine protein kinase, putative	Picea sitchensis	ABK24411	3.90139e-124	79	372.089		2.67819	0.00261415	3.75644	1.36438e-10	1.4026	1
A06_contig_11734	4850	ATP-binding cassette	Vitis vinifera	CBI36229	0	83	1890.16		25.9338	5.84732e-11	13.4953	1.2628e-06	-1.92169	1
A06_contig_11854	548	peroxidase-like	Picea sitchensis	ADM75077	1.13711e-49	80	173.326		9.01947	0	8.78698	0	-1.02646	1
A06_contig_11901	581	R2R3-MYB transcription factor MYB22	Pinus taeda	ACN12965	7.07396e-93	87	280.796		3.29526	5.76774e-05	4.43865	0	1.34698	1
A06_contig_12270	1079	aquaporin pip2-8	Picea sitchensis	ADE76283	2.64295e-121	89	300.827		6.90114	1.68208e-08	4.20582	0.043649	-1.64086	1
A06_contig_12885	791	unknown protein	Picea sitchensis	ABK21216	2.67636e-26	90	110.923		3.45734	0.000534044	5.53827	3.89822e-11	1.60189	1
A06_contig_12924	2316	hypothetical protein OsI_09872	Vitis vinifera	XP_002285931	0	90	550.821		14.095	4.02549e-07	8.51921	0.0328004	-1.65449	1
A06_contig_1317	1710	ring finger and chy zinc finger domain-containing protein 1	Picea sitchensis	ADE76339	0	94	529.25		3.59539	0	2.20859	0.0343976	-1.62791	0.860611
A06_contig_134	1626	1-aminocyclopropane-1-carboxylic acid oxidase	Pinus pinaster	CBL95267	0	97	608.216		2.361	0.012504	2.26428	0.044464	-1.04272	1
A06_contig_1343	1238	sigma factor sigb regulation protein rsbq	Ricinus communis	XP_002510101	4.88897e-133	84	394.045		8.43813	0	8.34219	0	-1.0115	1
A06_contig_13855	816	Rhs family protein	Picea sitchensis	ADM78740	2.34281e-62	86	204.142		26.3957	8.57607e-09	18.0683	0.000129626	-1.46089	1
A06_contig_13860	1479	purine permease	Picea sitchensis	ABR16841	0	91	540.421		9.78848	0	7.0234	2.02055e-06	-1.3937	1
A06_contig_1399	1096	multiple stress-responsive zinc-finger protein	Picea sitchensis	ABR18320	1.9039e-43	90	157.532		2.02446	9.74554e-11	2.03318	5.84732e-11	1.00431	1
A06_contig_14247	1695	RNA-dependent RNA polymerase	Picea sitchensis	ADE76327	0	89	720.694		5.06818	0.00209115	6.22858	4.63071e-06	1.22896	1
A06_contig_15651	336	no hint							6.81872	2.92366e-10	4.35328	0.00208421	-1.56634	1
A06_contig_15758	1630	RING-H2 finger protein ATL2-like isoform	Picea sitchensis	ABK25066	4.12522e-156	90	460.299		15.3985	4.8528e-06	10.8872	0.00791431	-1.41438	1
A06_contig_15953	972	acid phosphatase	Picea sitchensis	ABK22580	8.95268e-124	77	368.237		3.8114	1.28913e-05	3.63588	5.84436e-05	-1.04827	1
A06_contig_16301	1345	basic 7s globulin 2 precursor small	Picea sitchensis	ABR17052	0	78	586.26		107.623	0	77.2364	3.89822e-11	-1.39342	1
A06_contig_16942	249	peroxidase-like protein	Picea sitchensis	ADM75079	7.77785e-43	89	151.369		4.88933	3.40824e-06	5.81044	2.47537e-09	1.18839	1
A06_contig_1836	202	no hint							2.20184	2.72875e-10	2.3428	0	1.06402	1
A06_contig_18399	1092	unknown protein	Picea sitchensis	ADE77387	3.85875e-51	89	178.718		7.89664	1.05008e-07	5.78888	0.000940043	-1.3641	1
A06_contig_18541	633	dehydrin 9	Pinus sylvestris	ADV31785	2.49634e-28	80	115.546		10.4581	0	7.01401	1.65674e-10	-1.49104	1
A06_contig_18762	702	unknown protein	Picea sitchensis	ABK23048	3.70078e-73	83	231.491		3.94514	0.00449578	4.05916	0.00164609	1.0289	1
A06_contig_1901	1153	ferritin-1, chloroplastic	Picea sitchensis	ACN40420	2.07794e-167	92	481.485		2.70143	1.75322e-08	2.10462	0.00871644	-1.28357	1
A06_contig_20953	301	anti-microbial protein, 10.6 kDa protein	Pinus monticola	P83880	1.80354e-23	97	96.2857		18.454	1.55929e-10	11.606	5.05793e-09	-1.59003	1
A06_contig_21009	293	dehydrin 9 protein	Pinus sylvestris	ACJ37787	1.30824e-11	86	66.2402		8.0919	2.92366e-11	5.47355	2.93146e-08	-1.47836	1
A06_contig_2127	845	Rhs family protein	Picea sitchensis	ADM78704	1.44566e-68	82	220.32		4.89671	0	4.40409	1.16946e-10	-1.11185	1
A06_contig_2168	2202	probable inositol transporter 2-like	Picea sitchensis	ABR16512	0	96	927.161		4.402	6.62697e-10	4.29257	8.57607e-10	-1.02549	1
A06_contig_225	3249	lipoxygenase	Picea sitchensis	ABR16535	0	93	1713.74		1.58852	0	1.88554	0	1.18698	1
A06_contig_2259	1769	conserved hypothetical protein	Vitis vinifera	CAN69977	7.06222e-16	60	85.8853		15.9301	0	10.2359	0	-1.5563	1
A06_contig_22663	1518	shikimate kinase	Picea sitchensis	ABK24350	1.03236e-90	67	290.812		10.9719	1.94911e-11	8.56323	3.99742e-07	-1.28128	1
A06_contig_2359	233	no hint							3.58937	1.96256e-07	3.83809	4.46346e-09	1.06929	1
A06_contig_24009	832	tau class glutathione s-transferase	Pinus tabuliformis	AAY64044	1.26456e-51	84	168.318		6.52945	1.36438e-10	5.36524	0	-1.21699	1
A06_contig_24068	289	unknown protein	Picea sitchensis	ABK21346	9.97359e-46	86	155.221		7.83098	4.87277e-11	5.59777	1.7542e-10	-1.39895	1
A06_contig_24715	1039	predicted protein	Pinus taeda	AEW08563	1.19993e-33	95	129.413		20.9608	0.00225411	18.456	0.0175328	-1.13572	1
A06_contig_2539	1674	putative dnaJ chaperone family protein	Picea sitchensis	ACN39991	0	99	563.148		2.24246	0	1.71127	3.70455e-05	-1.3104	1
A06_contig_2591	1468	putative brown planthopper-induced resistance protein	Picea sitchensis	ABK26453	3.76377e-142	95	419.468		2.62554	0	2.27684	1.55929e-10	-1.15315	1
A06_contig_2749	499	Abscisic stress ripening protein, putative	Lycopersicon peruvianum	AAP37981	0.000282617	88	46.2098		4.03091	0	4.28282	0	1.06249	1
A06_contig_27647	931	tau class glutathione s-transferase	Picea sitchensis	ABK23935	2.36679e-83	82	262.307		9.79361	3.89822e-11	7.05536	1.98809e-09	-1.38811	1
A06_contig_2849	241	cysteine protease inhibitor 1	Picea sitchensis	ABK22677	4.18969e-39	96	136.732		1.60573	0.000730546	1.68057	1.06678e-05	1.04661	1
A06_contig_28649	612	unknown protein	Picea sitchensis	ADE76840	1.03964e-46	87	162.155		40.5919	0	21.5231	5.47309e-08	-1.88596	1
A06_contig_29487	421	dormancy auxin associated-like protein	Picea sitchensis	ABK21467	5.854e-15	70	76.2554		103.412	0	60.2895	8.10439e-08	-1.71526	1
A06_contig_2990	1812	nematode-resistance Hs1pro-1-like protein	Physcomitrella patens subsp. Patens	XP_001759562	4.74238e-127	70	391.734		8.16622	0	5.51127	0	-1.48173	1
A06_contig_302	1244	ADP-ribosylation factor	Medicago truncatula	XP_003618207	7.0456e-130	92	385.571		2.24641	0	1.72293	1.12783e-06	-1.30383	1
A06_contig_31116	777	subtilisin-like protease-like	Picea abies	BAA13135	1.28694e-117	85	365.54		32.4527	0	15.2978	1.19238e-06	-2.1214	0.0751352
A06_contig_3139	781	dormancy auxin associated-like protein	Picea sitchensis	ABK24785	3.47951e-76	92	239.195		15.8062	6.1202e-09	12.2533	9.58131e-06	-1.28996	1
A06_contig_3316	1948	citrate synthase	Picea sitchensis	ADE76689	0	99	904.434		5.0951	0	2.91991	0.0116239	-1.74495	1
A06_contig_3360	1189	udp-glucosyltransferase	Picea sitchensis	ABK24936	0	84	613.224		6.6197	0.000652252	5.97417	0.00615231	-1.10805	1
A06_contig_3671	1865	glutamate decarboxylase	Picea sitchensis	ABR17252	0	95	957.977		3.22352	0	2.44478	1.94911e-11	-1.31853	1
A06_contig_3689	805	starch binding domain containing protein	Volvox carteri f. nagariensis	XP_002956065	2.66848e-10	58	68.5514		7.93819	9.25826e-10	6.01163	0	-1.32047	1
A06_contig_3803	749	thioredoxin-like protein	Picea sitchensis	ABK22253	1.15149e-49	90	169.859		3.46203	3.99331e-05	3.62213	4.73183e-06	1.04625	1
A06_contig_3856	528	water-stress inducible protein 1	Pinus sylvestris	ACJ37930	2.36614e-12	76	68.5514		3.96469	3.89822e-11	2.89545	6.97164e-06	-1.36928	1
A06_contig_393	1693	unknown protein	Picea sitchensis	ABK25957	2.90765e-136	97	407.912		2.51793	1.15311e-06	2.08928	0.010743	-1.20516	1
A06_contig_422	1731	zn-finger containing protein	Picea sitchensis	ABK21092	1.75793e-104	93	323.553		3.21688	1.94911e-11	2.75006	3.89822e-11	-1.16975	1
A06_contig_4296	387	chaperone protein dnaj chloroplast	Picea sitchensis	ABR18263	1.12743e-23	97	99.7525		11.5154	0	6.22298	0.000208779	-1.85046	1
A06_contig_4576	547	tau class glutathione s-transferase	Pinus tabuliformis	AGC13119	4.63614e-12	91	70.0922		7.22298	0	4.12368	0.000194762	-1.75159	1
A06_contig_463	1178	ubiquitin-conjugating enzyme E2-17 kDa isoform 2	Picea sitchensis	ACN39809	2.01078e-101	100	308.145		1.86845	8.97781e-05	1.83759	0.000177422	-1.0168	1
A06_contig_5208	684	Lactoylglutathione lyase / glyoxalase I-like protein	Picea sitchensis	ABK24812	1.70222e-43	96	152.91		2.64469	1.36438e-10	2.97056	0	1.12322	1
A06_contig_5279	456	glyoxysomal beta-ketoacyl-thiolase	Picea sitchensis	ACN39947	1.46508e-39	100	148.288		6.3174	2.14402e-10	4.10226	0.00147222	-1.53998	1
A06_contig_5592	405	no hint							3.49871	1.16946e-10	3.35764	4.87277e-11	-1.04201	1
A06_contig_5726	934	alpha-amylase isozyme 3d precursor	Picea sitchensis	ABK24434	2.80418e-169	82	489.189		31.4392	0	23.0748	7.79643e-11	-1.36249	1
A06_contig_5768	1534	sequence-specific DNA binding transcription factor	Picea sitchensis	ABK25157	9.31602e-143	94	424.861		3.52282	0.00439919	3.55982	0.00258103	1.0105	1
A06_contig_6117	2526	3-hydroxy-3-methylglutaryl coenzyme a synthase	Pinus sylvestris	CAA65250	0	98	917.916		4.00056	3.57316e-06	3.13288	0.0131946	-1.27696	1
A06_contig_6367	1319	polcalcin	Picea sitchensis	ABK24059	1.90863e-71	78	236.884		3.56471	0	3.25443	0	-1.09534	1
A06_contig_64	781	unknown protein	Picea sitchensis	ABK26298	4.51182e-45	80	159.844		1.5249	1.81512e-05	2.27901	0	1.49453	4.6876e-09
A06_contig_6635	2431	hexose transporter	Picea sitchensis	ABR16571	0	97	939.102		8.28559	0	5.31427	0	-1.55912	0.766691
A06_contig_6692	1886	acyl-activating enzyme 7	Picea sitchensis	ABK25037	0	95	1040.02		6.43932	0	4.80655	0	-1.3397	1
A06_contig_6713	1054	gibberellin 20-oxidase, putative	Picea sitchensis	ABK22210	0	88	520.39		6.04524	0.000280157	5.92926	0.000396167	-1.01956	1
A06_contig_6955	1254	pheophorbidase-like	Picea sitchensis	ABK21272	4.80033e-174	94	498.434		3.3992	2.33911e-05	3.73804	2.69503e-07	1.09968	1
A06_contig_7005	1954	pheromone receptor-like protein	Picea sitchensis	ABK25834	0	91	587.415		12.3232	0	6.38573	0.00287068	-1.92981	1
A06_contig_7056	306	no hint							6.61065	1.94911e-11	3.80197	2.14127e-06	-1.73874	0.230846
A06_contig_7071	878	thioredoxin-like protein	Picea sitchensis	ABK22253	8.58338e-67	91	215.312		50.2268	5.55496e-10	35.758	0	-1.40463	1
A06_contig_7255	656	glyoxalase bleomycin resistance protein dioxygenase	Picea sitchensis	ABK22759	9.6535e-48	91	165.236		3.94858	4.5183e-05	5.7469	1.94911e-11	1.45544	1
A06_contig_792	2160	4-coumarate: ligase	Pinus massoniana	ACO40513	0	99	1025		3.33763	0	2.64915	5.16513e-10	-1.25989	1
A06_contig_8563	1764	probable carboxylesterase 6-like	Picea sitchensis	ABR16271	0	93	610.142		11.104	1.20324e-05	12.1556	9.00156e-07	1.09471	1
A06_contig_864	1816	galactinol synthase	Picea sitchensis	ABK23436	0	95	641.343		1.87929	9.01629e-05	2.47233	6.82188e-11	1.31557	1
A06_contig_8791	957	lactoylglutathione lyase / glyoxalase I-like protein	Picea sitchensis	ABK26885	1.87976e-121	91	358.221		14.6034	0	9.36032	7.79643e-11	-1.56014	0.954487
A06_contig_8995	493	water-stress inducible protein 1	Pinus sylvestris	ADA85724	5.20461e-12	92	67.0106		4.77559	4.67786e-10	7.97536	0	1.67003	0.336477
A06_contig_9426	658	anthocyanidin reductase	Picea sitchensis	ABK26647	6.48033e-52	92	148.288		5.97965	0	4.28139	1.72769e-07	-1.39666	1
A06_contig_9952	544	4-hydroxyphenylpyruvate dioxygenase	Physcomitrella patens subsp. Patens	XP_001756086	2.04406e-38	87	85.5001		5.14958	0	3.52388	1.7542e-10	-1.46134	1
A08_contig_1067	626	blue copper binding protein	Sorghum bicolor	XP_002459877	2.6142e-25	69	106.301		5.21468	1.16946e-10	7.5519	0	1.4482	1
A08_contig_1089	1483	ubiquitin carrier protein	Picea sitchensis	ADE76910	1.28135e-93	100	291.967		2.84109	8.77098e-11	2.10018	0.00522451	-1.35278	1
A08_contig_116	2762	vacuolar H+-translocating inorganic pyrophosphatase	Picea sitchensis	ABR18024	0	98	1498.03		1.86434	6.82188e-11	1.57356	2.11147e-07	-1.18479	1
A08_contig_12843	908	unknown protein	Picea sitchensis	ADE75906	6.25199e-17	61	83.1889		26.0281	3.89822e-11	12.1866	0.00695769	-2.13579	1
A08_contig_13280	265	unknown protein	Picea sitchensis	ACN40073	1.20008e-34	86	130.568		25.1054	7.52416e-06	20.7245	0.000425098	-1.21139	1
A08_contig_1338	351	no hint							2.6081	5.06768e-10	2.54053	0	-1.0266	1
A08_contig_1341	1127	pleiotropic drug resistance protein	Oryza sativa Japonica Group	BAD52521	5.06839e-99	80	311.612		10.924	5.65241e-10	6.74871	0.00116251	-1.61868	1
A08_contig_1365	582	calcium binding protein with ef-hand motif	Pseudotsuga menziesii	ACH60151	1.99052e-70	97	220.32		3.66509	0	5.09811	0	1.39099	1
A08_contig_14078	622	cytochrome P450 monooxygenase CYP94C9	Picea sitchensis	ADE75655	1.63701e-106	98	328.176		91.0905	0	40.5906	0.00164947	-2.24413	1
A08_contig_1416	507	auxin aluminum responsive-like protein	Picea sitchensis	ABK21307	8.24e-60	91	196.823		2.79516	9.55063e-10	3.03404	7.60152e-10	1.08546	1
A08_contig_1511	1475	ef-hands-containing protein	Picea sitchensis	ABK23360	2.02134e-107	86	333.569		3.27025	9.74554e-11	2.79716	0	-1.16913	1
A08_contig_1628	1478	conserved hypothetical protein	Picea sitchensis	ABK21577	4.72468e-78	94	251.906		4.1167	9.74554e-12	2.83014	1.12941e-05	-1.45459	1
A08_contig_1701	558	pinosylvin-forming stilbene synthase	Pinus strobus	P48408	2.79242e-113	100	339.347		69.2606	3.89822e-11	78.8715	0	1.13877	1
A08_contig_1728	626	cysteine protease inhibitor 1	Picea sitchensis	ABR18028	7.48808e-33	96	126.716		2.74621	7.52333e-05	2.48191	0.00378151	-1.10649	1
A08_contig_1772	662	class VII chitinase	Picea sitchensis	ACN39919	1.57201e-110	91	327.791		4.81831	1.22794e-09	6.52048	0	1.35327	1
A08_contig_1790	612	histone H3	Vitis vinifera	CAN70652	1.10744e-60	100	196.823		1.87529	0.0144393	1.95624	0.00115277	1.04317	1
A08_contig_19302	293	unknown protein	Picea sitchensis	ADE77499	3.3899e-07	71	53.5286		6.77363	7.14224e-06	5.7715	0.000559871	-1.17363	1
A08_contig_220	1044	polyubiquitin	Ulva linza	AEW46688	9.39507e-150	100	432.565		6.70949	7.2117e-10	5.24641	3.31348e-10	-1.27887	1
A08_contig_234	593	early response to dehydration 15-like protein	Picea sitchensis	ABK22226	3.21637e-54	92	140.584		5.16578	0	5.96241	0	1.15421	1
A08_contig_2467	2758	ccch-type zinc finger protein	Picea sitchensis	ABR16884	0	83	758.059		5.17217	3.33353e-05	4.6586	0.000629753	-1.11024	1
A08_contig_2494	1630	phosphoenolpyruvate carboxykinase	Glycine max	XP_003534266	0	92	553.518		3.35909	1.07201e-10	3.78326	1.55929e-10	1.12628	1
A08_contig_255	643	multidrug resistance protein abc transporter family	Vitis vinifera	CBI22354	6.66655e-93	87	268.47		3.6529	0	3.48469	0	-1.04827	1
A08_contig_258	1315	no hint							755.588	3.50839e-10	513.309	0	-1.47199	1
A08_contig_2645	239	unknown protein	Picea sitchensis	ABK25587	1.00082e-21	95	90.5077		1.79547	0.00775562	2.17386	1.17629e-08	1.21074	1
A08_contig_27447	524	uncharacterized protein	Glycine max	XP_003526301	1.98053e-05	61	51.2174		7.01209	0.00767477	10.1553	5.98123e-07	1.44825	1
A08_contig_2761	1247	quinone oxidoreductase-like protein	Picea sitchensis	ABK27011	3.76857e-36	87	144.436		5.92399	0	3.66401	9.89601e-07	-1.6168	1
A08_contig_2880	1109	UDP-glycosyltransferase 92a1-like	Picea sitchensis	ABR18046	0	97	728.398		7.70201	0	7.65813	9.74554e-11	-1.00573	1
A08_contig_3010	755	no hint							3.09324	1.7542e-10	2.38281	0	-1.29814	0.00184274
A08_contig_306	2241	tubulin beta-6 chain	Picea sitchensis	ACN40991	0	100	689.108		3.88973	0	3.47366	1.94911e-11	-1.11978	1
A08_contig_30851	245	unknown protein	Picea sitchensis	ABK23947	8.17286e-13	86	70.4774		16.5662	2.93341e-09	19.3526	5.84732e-11	1.1682	1
A08_contig_3361	1534	3-ketoacyl CoA thiolase	Picea sitchensis	ACN39947	0	97	773.852		4.91927	5.84732e-11	3.60092	4.87472e-08	-1.36611	1
A08_contig_3542	695	unknown protein	Picea sitchensis	ABK26388	3.72901e-22	73	98.2117		6.50965	0	4.41817	0	-1.47338	1
A08_contig_361	2314	arginine decarboxylase	Pinus sylvestris	ADQ37299	0	97	1019.61		3.1665	0	3.0827	0	-1.02718	1
A08_contig_398	269	no hint							2.41271	0	1.9272	1.46183e-10	-1.25192	1
A08_contig_3985	1442	PQ-loop repeat family protein / transmembrane family protein	Glycine max	XP_003517255	3.3488e-97	59	309.301		3.61486	9.75049e-05	2.96768	0.0429923	-1.21808	1
A08_contig_425	1935	NADP-dependent glyceraldehyde-3-phosphate dehydrogenase	Sorghum bicolor	XP_002444416	0	96	870.152		3.06077	8.96589e-10	2.28222	0	-1.34114	0.000379337
A08_contig_4341	427	thioredoxin-like 4a	Medicago truncatula	ACJ85953	4.82208e-50	100	167.162		2.1705	0.000300983	2.19037	0.000127395	1.00915	1
A08_contig_4363	1250	glycosyl hydrolase-like	Picea sitchensis	ADM73773	0	86	699.123		75.237	6.82188e-11	33.6898	4.1249e-06	-2.23323	0.0818493
A08_contig_446	1337	aluminum-induced protein	Picea sitchensis	ABK21853	6.36111e-98	95	162.54		3.27431	3.2823e-08	2.50593	0.00524367	-1.30663	1
A08_contig_4609	894	PR-4 protein	Picea sitchensis	ABK21833	7.31514e-83	90	257.299		19.8631	0	17.2598	1.94911e-11	-1.15083	1
A08_contig_500	1995	thioredoxin-like 1-1	Picea sitchensis	ABK26520	4.85355e-174	87	509.605		3.83242	6.82188e-11	2.78866	2.08404e-06	-1.37429	1
A08_contig_5292	1376	o-succinylhomoserine sulfhydrylase	Picea sitchensis	ABK27101	0	98	805.053		29.409	0	15.0356	6.33447e-06	-1.95595	1
A08_contig_531	961	elongation factor 1-beta	Picea sitchensis	ABK21877	4.18791e-104	94	315.464		1.54497	5.2826e-05	1.52252	0.000129226	-1.01474	1
A08_contig_5996	991	chaperone protein dnaJ 8, chloroplastic	Picea sitchensis	ADE76256	1.66625e-68	81	221.861		3.55043	0.000343981	3.33663	0.00209726	-1.06408	1
A08_contig_7228	804	conserved hypothetical protein	Picea sitchensis	ABR17412	2.4285e-51	78	177.948		15.9741	2.949e-08	11.1657	0.000332288	-1.43065	1
A08_contig_7410	672	late embryogenesis abundant protein	Picea sitchensis	ABK20933	1.63723e-23	64	100.138		9.52913	0	5.59783	7.40661e-10	-1.70229	0.432481
A08_contig_745	734	tau class glutathione s-transferase	Pinus tabuliformis	AGC13134	2.26879e-106	92	318.546		5.13051	0.000345672	6.35838	2.9336e-07	1.23933	1
A08_contig_77	1804	ACC oxidase	Pinus pinaster	CBL95267	0	97	607.06		7.9753	1.02445e-06	6.74476	0.000116516	-1.18244	1
A08_contig_811	1260	auxin aluminum responsive-like protein	Picea sitchensis	ABK26155	1.23156e-148	91	433.335		2.27939	2.59875e-07	2.92751	9.74554e-11	1.28434	1
A08_contig_822	330	chlorophyll a b binding protein	Cupressus sempervirens	ACA30285	4.22543e-55	97	178.333		1.50194	0	1.66102	1.42285e-09	1.10592	2.31048e-05
A08_contig_823	2041	amino acid permease	Vitis vinifera	XP_002285879	2.45011e-171	85	397.512		4.3638	1.55929e-10	2.76522	0.000381919	-1.5781	1
A08_contig_8624	1831	homeodomain-leucine zipper protein	Ricinus communis	XP_002511518	1.22661e-37	69	150.984		14.6147	0.0229469	14.3187	0.0298839	-1.02067	1
A08_contig_993	407	tau class glutathione s-transferase	Picea sitchensis	ABK27093	2.34316e-78	93	242.662		5.68359	3.03086e-08	4.53602	8.97042e-05	-1.25299	1

## Sheet: Table S10
Table S10: A list of 106 contigs with significant down-regulation in both resistant (Cr2/ -) and susceptible (cr2/cr2) seedling post C. ribicola infection (4 dpi)
Sequence		Blast Search							Statistical Analysis of Transcript Levels (Kal's Z-test - Bonferroni)
Contig ID	Length (nt)	Sequence description	Hit species	Hit ACC	E-Value	Similarity	Score		Un-infected (0dpi) vs. Res (4dpi)		Un-infected (0dpi) vs. Sus (4dpi)		Res (4dpi) vs. Sus (4dpi)
									Fold change	p - Value	Fold change	p - Value	Fold change	p - Value
A05_contig_1134	2391	RuBisCO subunit binding-protein alpha subunit	Picea sitchensis	ABR18037	0	97	1108.98		-2.15217	1.13536e-09	-1.78695	2.35382e-05	1.20438	1
A05_contig_11429	687	cytochrome p450	Picea abies	ADQ12769	8.02463e-108	96	319.701		-19.5808	0	-4.35059	1.46183e-10	4.50072	0.613786
A05_contig_11801	342	senescence-associated protein	Coccidioides posadasii	EFW13181	1.7709e-38	100	130.954		-23.7979	9.86195e-07	-18.1105	5.46754e-07	1.31404	1
A05_contig_12395	862	no hint							-4.20541	0.0492785	-4.49932	0.0118605	-1.06989	1
A05_contig_12652	675	nitrate transmembrane transporter	Cucumis sativus	ACV33078	8.7855e-65	68	210.69		-10.174	1.46183e-10	-7.9956	0	1.27245	1
A05_contig_1392	1418	no hint							-3.60254	0.00293903	-3.33266	0.00443194	1.08098	1
A05_contig_17534	458	no hint							-2.7045	0.0384689	-5.20645	1.50481e-07	-1.92511	1
A05_contig_1777	981	blue copper protein precursor	Picea sitchensis	ABK26526	1.56376e-68	94	223.016		-1.95022	1.91792e-08	-1.73461	1.28048e-05	1.1243	1
A05_contig_18363	241	no hint							-23.5662	1.65674e-10	-3.78149	7.35788e-10	6.232	0.191279
A05_contig_19201	338	no hint							-6.40723	0.000248662	-6.75261	5.18252e-05	-1.0539	1
A05_contig_19380	1504	Probable pyridoxal biosynthesis protein PDX1	Picea sitchensis	ADE75952	1.1763e-150	98	444.121		-3.99997	6.87544e-05	-3.50292	0.000249422	1.1419	1
A05_contig_19695	570	flavonoid 3',5'-hydroxylase	Picea sitchensis	ACN40555	2.33719e-91	96	286.96		-33.6151	5.82242e-06	-4.70628	0.0339476	7.14261	1
A05_contig_21997	590	16.8 kDa heat-shock protein	Picea sitchensis	ABK21324	9.64391e-46	96	158.688		-30.8035	1.87795e-06	-18.8848	1.73881e-06	1.63112	1
A05_contig_24065	596	heat shock protein	Picea sitchensis	ABK21837	8.00137e-63	95	203.371		-11.3823	1.73529e-07	-5.25912	5.89211e-05	2.16431	1
A05_contig_31723	202	anthocyanidin synthase	Picea sitchensis	ABK23633	3.3527e-31	93	116.316		-68.8526	0.000179051	-8.67574	0.00906999	7.93623	1
A05_contig_31724	277	anthocyanidin synthase	Picea sitchensis	ABK23633	8.37844e-37	93	132.109		-28.6886	6.91933e-10	-5.98327	5.15384e-06	4.7948	1
A05_contig_3183	1659	mitochondrial carnitine/acylcarnitine carrier-like protein	Picea sitchensis	ABR17700	1.60137e-167	97	489.189		-5.12858	9.74554e-12	-2.59643	4.14185e-10	1.97525	1
A05_contig_531	2271	phosphoglycerate kinase	Pinus pinaster	CBL95264	0	98	900.968		-3.62037	4.04535e-06	-2.34432	0.0290032	1.54432	1
A05_contig_536	2093	elongation factor chloroplastic-like	Picea sitchensis	ABK25030	0	97	870.922		-1.89051	4.38549e-11	-1.52593	9.74554e-12	1.23892	1
A05_contig_5583	831	thylakoid lumenal protein chloroplastic-like	Picea sitchensis	ABK23991	5.04629e-93	92	283.878		-3.12874	0	-1.8976	1.80098e-08	1.64879	1
A05_contig_6392	1288	anthocyanidin synthase	Picea sitchensis	ABK26270	1.80711e-163	98	442.195		-3.91803	2.6313e-09	-2.52341	0.000148788	1.55267	1
A05_contig_6695	1244	cytochrome p450 monooxygenase cyp736b	Pinus taeda	Q50EK4	5.6986e-161	92	390.578		-12.4733	9.72507e-08	-4.22785	0.000950132	2.95026	1
A05_contig_6722	425	flavonoid 3 -hydroxylase	Picea sitchensis	ABR17122	2.56825e-88	96	275.404		-26.9924	8.77098e-11	-4.34593	1.59684e-06	6.21096	1
A05_contig_7010	1409	flavonol synthase	Picea sitchensis	ABK26641	0	92	607.446		-2.41399	0.000194618	-2.17537	0.00216583	1.10969	1
A05_contig_724	920	chloroplast photosystem II 22 kda component	Picea sitchensis	ABK20973	1.05212e-95	88	295.819		-2.43713	5.45409e-08	-1.91534	0.000646428	1.27243	1
A05_contig_8129	2149	unknown protein	Picea sitchensis	ABR17692	0	95	801.971		-3.6977	0	-3.60685	9.74554e-11	1.02519	1
A05_contig_8219	1793	thioredoxin-like protein cdsp32	Picea sitchensis	ABK24041	0	93	590.497		-6.2229	0	-3.93369	1.26692e-10	1.58195	1
A05_contig_8625	402	heat shock protein	Picea sitchensis	ABR17924	7.13691e-31	98	118.242		-5.39648	4.35967e-08	-7.4143	7.30915e-11	-1.37392	1
A05_contig_8683	452	no hint							-3.52593	7.67315e-08	-2.50092	0.000295083	1.40985	1
A05_contig_9714	437	no hint							-3.04473	0.00675685	-4.08607	1.58776e-05	-1.34201	1
A05_contig_9860	2736	heat shock protein 101	Brachypodium distachyon	XP_003568082	0	92	1398.26		-5.12692	1.97493e-08	-5.14158	3.85436e-09	-1.00286	1
A06_contig_1017	1622	microsomal delta-12 oleate desaturase	Picea sitchensis	ABK24364	0	94	671.774		-4.50888	0	-2.17657	0.00144969	2.07156	1
A06_contig_1056	1584	thiol protease aleurain-like protein	Picea sitchensis	ABK21448	0	94	672.159		-1.90534	3.41094e-11	-1.56517	0.000101066	1.21734	1
A06_contig_10671	562	wound-induced protein 1-like	Pinus taeda	AFG49700	6.01729e-31	86	117.857		-109.945	0.0299849	-30.1017	0.0322563	3.65247	1
A06_contig_10972	317	unknown protein	Picea sitchensis	ACN40804	1.87396e-14	77	74.7146		-7.18421	4.87277e-11	-4.86721	4.38549e-11	1.47604	1
A06_contig_1160	836	small heat-shock protein	Picea sitchensis	ABK21931	1.6101e-62	94	204.912		-9.12295	5.36005e-11	-6.24196	0	1.46155	1
A06_contig_11622	233	unknown protein	Picea sitchensis	ABK26361	1.35647e-24	90	100.138		-238.655	5.74987e-10	-118.801	1.02328e-10	2.00886	1
A06_contig_1187	1732	albumin-2	Medicago truncatula	XP_003627769	1.164e-80	54	273.863		-58.702	7.79643e-09	-14.4647	9.37618e-08	4.0583	1
A06_contig_1238	1629	no hint							-4.97906	1.16946e-10	-3.53905	0	1.40689	1
A06_contig_12710	275	LMW heat shock protein	Pinus taeda	AFG48665	7.60176e-20	97	85.5001		-77.1713	1.11478e-06	-44.0032	4.56656e-07	1.75376	1
A06_contig_1380	332	no hint							-9.17992	3.80393e-07	-3.15758	0.0361388	2.90726	1
A06_contig_144	6772	RuBisCO large subunit; ATP synthase CF1 beta subunit (chloroplast)	Picea sitchensis	YP_002905096	0	99	991.104		-1.61651	5.84732e-11	-2.30023	0	-1.42296	0.0445452
A06_contig_15346	1127	photoassimilate-responsive PAR-1b	Picea sitchensis	ABK21049	4.98002e-96	88	295.049		-7.44643	0	-3.56797	5.28174e-07	2.08702	1
A06_contig_15646	762	small heat-shock protein	Picea glauca	AAB01561	8.54847e-27	73	111.309		-58.5729	0.00280883	-63.7296	0.000900741	-1.08804	1
A06_contig_15752	284	hsp20-like chaperone	Picea sitchensis	ABK21324	4.02018e-52	95	170.629		-18.7795	0	-13.4383	0	1.39747	1
A06_contig_15820	219	hypothetical protein CAPTEDRAFT_122939	Capitella teleta	ELT94824	6.59771e-23	92	92.8189		-11.5624	0.0275627	-14.1772	0.00580326	-1.22615	1
A06_contig_159	2286	uncharacterized sodium-dependent transporter yocs-like	Picea sitchensis	ABK25200	0	95	683.715		-3.98635	1.46183e-11	-1.97523	4.15751e-05	2.01818	0.438084
A06_contig_17300	465	LMW heat shock protein	Picea sitchensis	ADE77283	1.14893e-23	100	100.138		-59.1138	1.36226e-06	-43.2106	4.3758e-07	1.36804	1
A06_contig_18057	462	photoassimilate-responsive PAR-1b	Picea sitchensis	ABK26953	1.60068e-61	81	199.134		-3.88005	1.31565e-10	-2.00499	0.000924342	1.93519	1
A06_contig_1856	2199	omega-3 fatty acid desaturase	Picea abies	CAC18722	0	96	823.157		-2.7781	0	-2.22767	1.12805e-08	1.24709	1
A06_contig_1876	1930	polyamine oxidase	Pinus sylvestris	ADQ37306	0	91	698.738		-2.87806	1.83582e-07	-3.62115	0	-1.25819	1
A06_contig_205	2899	subtilisin-like protease	Picea sitchensis	ACN39811	0	93	1125.54		-2.62338	0	-1.92123	2.40228e-08	1.36547	1
A06_contig_213	1803	fructose-bisphosphate aldolase	Picea sitchensis	ABK23585	0	98	701.049		-1.79953	0.00360139	-1.73812	0.00848799	1.03533	1
A06_contig_2138	397	no hint							-1.71093	0.000744109	-1.74634	0.000116436	-1.0207	1
A06_contig_21461	902	photoassimilate-responsive protein PAR-like protein	Picea sitchensis	ABK21049	1.68516e-80	85	252.677		-3.24679	0	-2.19283	2.90631e-07	1.48064	1
A06_contig_2631	950	plant-specific domain TIGR01589 family protein	Picea sitchensis	ABK25449	3.09529e-45	88	160.614		-19.9796	4.0444e-10	-6.3728	6.08122e-07	3.13514	1
A06_contig_264	519	flavanone 3-hydroxylase	Picea sitchensis	ABK25766	1.55409e-40	93	150.214		-5.31231	1.36282e-05	-2.94029	0.0340239	1.80673	1
A06_contig_271	469	18.2 kDa class I heat shock protein	Picea sitchensis	ABK21324	5.74652e-42	98	147.517		-21.3465	9.74554e-11	-15.4428	0	1.38229	1
A06_contig_28960	289	no hint							-45.842	0.000145726	-6.73375	0.0247001	6.8078	1
A06_contig_3049	282	unknown protein	Picea sitchensis	ABK26682	1.44101e-15	93	76.6406		-61.602	1.21819e-10	-61.5662	1.07201e-10	1.00058	1
A06_contig_3050	740	17.4 kDa class III heat shock protein	Picea sitchensis	ABK23745	6.01355e-72	93	228.024		-4.51002	0.0272223	-5.94683	0.000870935	-1.31858	1
A06_contig_3143	2134	TPR domain protein	Medicago truncatula	XP_003625448	1.89938e-46	50	178.333		-2.78698	2.5084e-07	-2.53145	2.17192e-06	1.10094	1
A06_contig_3449	1005	response to low sulfur 4	Pinus taeda	AEX11989	9.01166e-45	89	159.073		-7.62181	1.53919e-05	-5.9791	4.70345e-05	1.27474	1
A06_contig_37646	203	unknown protein	Picea sitchensis	ADE76845	1.55129e-06	75	50.0618		-187.361	0	-5.22814	2.12453e-09	35.837	1
A06_contig_4039	871	transcript antisense to ribosomal RNA protein	Melampsora larici	EGG05068	5.52344e-41	89	108.227		-68.5659	1.26692e-10	-20.4791	0	3.3481	1
A06_contig_41	1380	rRNA intron-encoded homing endonuclease	Medicago truncatula	XP_003614385	3.45349e-45	62	179.489		-1.52568	0	-1.63361	0	-1.07074	0.00235893
A06_contig_4787	924	small heat-shock protein	Picea sitchensis	ABK21931	2.44862e-60	94	200.29		-10.6213	2.16838e-09	-5.63973	4.7242e-07	1.8833	1
A06_contig_5397	311	no hint							-33.6436	6.47494e-08	-5.24804	0.000703026	6.4107	1
A06_contig_5745	385	anthocyanidin synthase	Picea sitchensis	ABK24773	9.74182e-59	95	195.667		-9.79565	0	-3.51249	7.79643e-11	2.7888	0.0714135
A06_contig_5840	398	CHK1 checkpoint-like protein	Melampsora larici	EGF98539	1.00416e-29	86	112.849		-37.4862	1.55929e-10	-20.3009	9.74554e-12	1.84653	1
A06_contig_597	1042	no hint							-4.72037	0.000122427	-4.40328	0.000112449	1.07201	1
A06_contig_6540	414	16.8 kDa heat-shock protein	Pinus taeda	AFG50263	5.00302e-43	97	147.132		-37.3099	0	-20.6331	0	1.80825	1
A06_contig_689	694	unknown protein	Picea sitchensis	ABK20874	3.8201e-08	84	56.9954		-2.11231	1.70547e-10	-1.50999	0.0107334	1.3989	1
A06_contig_7093	334	17.6 kDa class I small heat shock protein	Pinus taeda	AFG48665	2.64901e-18	95	82.0333		-92.26	0.000879653	-30.6177	0.00086158	3.01329	1
A06_contig_7184	1543	unknown protein	Picea sitchensis	ABK22636	6.8307e-37	76	147.517		-7.47116	4.48295e-10	-5.17487	2.13232e-08	1.44374	1
A06_contig_7698	1352	no hint							-1.79769e+308	0.00791385	-1.79769e+308	0.00286677	1	1
A06_contig_8014	293	cytosolic class I small heat shock protein	Picea sitchensis	ABK22474	3.50095e-49	91	163.696		-6.87168	2.80574e-08	-9.52752	1.7542e-10	-1.38649	1
A06_contig_817	2771	heat shock protein 81-1	Hevea brasiliensis	AAQ08597	0	94	1145.57		-39.0167	0.0181193	-34.5465	0.00825214	1.1294	1
A06_contig_856	1589	pyridoxine biosynthesis protein	Picea sitchensis	ADE75952	5.9431e-124	98	293.893		-2.64481	0.000225439	-2.62774	0.000109835	1.00649	1
A06_contig_8-a	6458	photochlorophyllide reductase subunit N	Pinus koraiensis	NP_817276	0	99	921.768		-2.20882	0.00567822	-2.55804	3.26955e-05	-1.1581	1
A06_contig_8-b	4049	cell wall-associated hydrolase	Medicago truncatula	XP_003637074	6.39937e-94	54	210.69
A06_contig_925	1062	anthocyanidin synthase	Picea sitchensis	ABK26270	6.38038e-141	98	415.616		-52.8	0	-5.12977	1.16946e-10	10.2929	0.647029
A06_contig_9495	389	heat shock protein 18	Picea sitchensis	ABK22474	3.68354e-69	93	216.083		-54.7667	0	-25.9305	0	2.11206	1
A06_contig_9630	326	CASP-like protein 5	Picea sitchensis	A9P0A6	4.0961e-26	90	105.916		-4.35316	2.53384e-10	-3.32241	4.59356e-08	1.31024	1
A06_contig_979	1039	chalcone synthase	Picea abies	ABD24228	7.14789e-126	84	352.058		-8.38778	1.1223e-07	-3.72283	0.000894833	2.25306	1
A08_contig_11036	305	no hint							-7.73913	0.000101166	-4.58863	0.00469238	1.68659	1
A08_contig_11741	533	17.6 kDa class I small heat shock protein	Picea sitchensis	ABK24124	3.55277e-79	92	243.432		-14.0887	1.36438e-10	-12.2427	3.89822e-11	1.15079	1
A08_contig_12542	978	small heat-shock protein	Pinus taeda	CAM12501	1.66476e-135	93	394.815		-37.1167	0	-11.4505	1.94911e-11	3.24151	1
A08_contig_12762	1029	hypothetical protein	Pinus pinaster	CAC83311	9.0359e-20	90	90.5077		-7.92029	2.11479e-05	-4.11212	0.00581755	1.92608	1
A08_contig_14419	303	hypothetical protein MYCGRDRAFT_74254	Zymoseptoria tritici	XP_003851048	4.77398e-43	90	145.976		-19.8687	0	-15.7221	9.25826e-11	1.26374	1
A08_contig_15289	358	unknown protein	Picea sitchensis	ABK24238	1.5061e-12	76	69.3218		-11.9834	1.80292e-10	-5.39195	2.43638e-11	2.22247	1
A08_contig_17399	203	cytochrome p450 like_tbp	Agaricus bisporus	EKV44282	2.33583e-15	78	74.3294		-81.9356	8.77098e-11	-25.237	0	3.24664	1
A08_contig_205	2551	luminal binding protein	Picea sitchensis	ABR18447	0	98	1276.54		-5.73693	7.37485e-06	-3.67117	0.00121513	1.5627	1
A08_contig_2414	922	no hint							-2.83802	3.89822e-11	-3.82412	0	-1.34746	1
A08_contig_24466	240	no hint							-140.521	1.46183e-10	-8.78449	1.60801e-10	15.9965	1
A08_contig_27310	624	18.5 kDa class I heat shock protein	Picea sitchensis	ABK26361	9.70492e-75	90	234.187		-49.6627	5.36005e-11	-34.3016	0	1.44783	1
A08_contig_2847	759	heat shock protein 21	Picea sitchensis	ACN40800	1.18841e-109	91	327.405		-11.8343	1.31565e-10	-3.8933	3.39491e-07	3.03967	1
A08_contig_2922	1764	conserved hypothetical protein	Picea sitchensis	ABK21305	4.43071e-35	96	140.584		-2.29593	0.000858085	-2.04358	0.0145755	1.12348	1
A08_contig_308	963	chalcone synthase	Picea sitchensis	ABK24577	1.70558e-175	98	340.117		-4.30487	0	-2.86906	0	1.50044	1
A08_contig_31777	523	unknown protein	Picea sitchensis	ADE76845	5.06594e-20	72	89.7373		-20.6407	3.41094e-11	-5.04965	2.3413e-06	4.08755	1
A08_contig_3326	971	protein kinase chloroplast	Picea sitchensis	ADE76811	3.1811e-55	89	185.652		-3.04241	0	-1.70121	0.000285561	1.78838	0.0838751
A08_contig_5632	479	no hint							-4.24535	0.00117991	-4.44979	0.000248428	-1.04816	1
A08_contig_5643	905	no hint							-2.84662	1.33245e-06	-4.79955	8.28371e-11	-1.68605	1
A08_contig_5801	846	no hint							-3.26389	0	-2.44885	1.4131e-10	1.33283	1
A08_contig_6127	525	cytochrome p450 like TBP	Melampsora larici	EGG02880	2.2928e-18	57	85.8853		-34.7832	7.79643e-11	-22.6141	0	1.53812	1
A08_contig_6488	1082	tau class glutathione s-transferase	Picea mariana	ABA25922	6.88993e-144	95	418.313		-2.75708	0.000437743	-3.71625	1.12171e-07	-1.3479	1
A08_contig_7722	872	ethylene-responsive transciptional coactivator	Picea sitchensis	ABK22280	7.39772e-92	97	280.026		-14.9093	1.32215e-06	-7.98583	1.71683e-05	1.86697	1

## Sheet: Table S11
Table S11: A list of 141 contigs with significantly higher expression levels in resistant (Cr2/ -) seedlings thant in susceptible (cr2/cr2) seedling post C. ribicola infection (4 dpi)
Sequence		Blast Search							Statistical Analysis of Transcript Levels (Kal's Z-test - Bonferroni)
Contig ID	Length (nt)	Sequence description	Hit species	Hit ACC	E-Value	Similarity	Score		Un-infected (0dpi) vs. Res (4dpi)		Un-infected (0dpi) vs. Sus (4dpi)		Res (4dpi) vs. Sus (4dpi)
									Fold change	p - Value	Fold change	p - Value	Fold change	p - Value
A05_contig_553	6498	photosystem I p700 chlorophyll a apoprotein a1	Pinus amamiana	AET44987	0	100	1454.5		-1.94391	0	-3.22147	0	-1.65721	1.90038e-10
A06_contig_4302	571	no hint							-1.76513	1	-15.8667	4.87277e-11	-8.98894	1.1185e-07
A06_contig_2691	865	cytochrome b6	Angiopteris evecta	YP_001023731	1.94107e-150	100	431.409		-1.62752	1.00077e-07	-3.38024	0	-2.07693	1.90038e-10
A08_contig_842	3355	cell wall-associated hydrolase	Medicago truncatula	XP_003608262	3.42377e-53	91	193.741		-1.61153	8.29735e-08	-3.13485	0	-1.94526	2.38278e-09
A05_contig_185	2655	photosystem II cp47 protein	Pinus koraiensis	NP_817206	0	99	969.918		-1.59773	8.99026e-09	-2.72913	0	-1.70813	1.10515e-06
A08_contig_5585	1056	hypothetical protein TSTA_040370	Talaromyces stipitatus	XP_002484510	9.59561e-51	62	181.8		-1.55641	8.23498e-10	-3.11205	0	-1.99951	1.34001e-09
A06_contig_358	1511	unknown protein	Sorghum bicolor	XP_002464695	2.93553e-18	81	89.3521		-1.55405	3.80076e-10	-2.64528	0	-1.70219	2.33893e-10
A08_contig_33	2112	mpbq msbq methyltransferase 2	Picea sitchensis	ABR17738	0	95	590.882		-1.51244	4.87277e-12	-2.4166	0	-1.59782	0
A05_contig_16	2037	senescence-associated protein	Medicago truncatula	XP_003614383	5.34541e-126	62	211.46		-1.49757	0	-2.59213	0	-1.73089	0
A06_contig_1949	831	ORF83a	Pinus koraiensis	YP_001152140	2.06846e-49	100	168.703		-1.47048	0.386977	-3.21692	5.84732e-11	-2.18766	3.33536e-07
A08_contig_48	4786	photosytem II 44 kda protein	Pinus monticola	ACP52363	0	99	902.894		-1.41603	0	-2.49473	2.6313e-10	-1.76177	0
A06_contig_9	877	hypothetical protein MTR_5g051170	Medicago truncatula	XP_003614398	7.91666e-38	68	152.14		-1.40403	0	-2.43951	0	-1.73751	0
A05_contig_1268	3854	ATP synthase cf1 alpha subunit	Pinus monticola	ACV32794	0	99	950.273		-1.24473	1	-2.63087	1.07201e-10	-2.11362	5.83529e-07
A08_contig_650	800	ORF72a	Pinus koraiensis	YP_001152073	2.78514e-39	100	141.739		-1.22389	1	-2.15867	1.73471e-09	-1.76378	0.00440502
A05_contig_12782	284	Ty3/gypsy retrotransposon protein	Beta vulgaris subsp. Vulgaris	AFK13856	8.03096e-29	76	119.013		-1.12146	1	-3.03129	4.01007e-06	-2.70298	0.000629418
A08_contig_17314	449	no hint							-1.10091	1	-3.29046	3.37132e-05	-2.98885	0.00132309
A06_contig_626	873	ribosomal protein L2	Pinus chiapensis	AET44553	9.15934e-89	100	276.944		1.01164	1	-1.60534	8.37839e-05	-1.62402	2.86262e-05
A06_contig_19518	211	no hint							1.06222	1	-3.21735	1.80218e-05	-3.41755	1.15382e-06
A06_contig_8264	298	no hint							1.06248	1	-3.06626	0.00945794	-3.25785	0.00129623
A08_contig_9602	207	no hint							1.07954	1	-3.29763	0.00745897	-3.55991	0.000650328
A05_contig_357	362	retrovirus-related pol polyprotein from transposon tnt	Vitis vinifera	CAN77122	6.33369e-38	71	146.362		1.1067	1	-2.5118	2.13016e-05	-2.77982	6.58701e-08
A08_contig_24437	214	gag-pol polyprotein, putative	Vitis vinifera	CAN62791	4.19459e-10	78	60.4622		1.11394	1	-2.69655	2.18981e-06	-3.00379	3.60098e-09
A06_contig_2	1895	rRNA intron-encoded homing endonuclease	Medicago truncatula	XP_003614389	1.16322e-80	67	272.707		1.16367	0	-1.49334	5.70114e-10	-1.73776	0
A05_contig_2960	230	no hint							1.17383	1	-2.37856	9.20953e-10	-2.79202	0
A08_contig_14582	204	no hint							1.18257	1	-2.5749	0.00631446	-3.04499	5.42629e-06
A05_contig_9546	295	unknown protein	Picea sitchensis	ABK24917	5.34176e-08	78	55.8398		1.18941	1	-2.70185	0.0615741	-3.2136	0.000165186
A06_contig_11373	206	retrotransposon 4 protein	Vitis vinifera	CAN63649	3.77327e-16	72	81.2629		1.21814	1	-2.27909	1.98751e-06	-2.77625	6.82188e-11
A06_contig_19949	384	Ty1-copia retrotransposon protein, putative	Pinus coulteri	AAA33777	8.83415e-49	94	161.77		1.24574	1	-2.32514	4.48706e-05	-2.89652	2.43638e-11
A08_contig_17172	248	no hint							1.2701	1	-2.11147	0.669847	-2.68177	7.0595e-05
A08_contig_26274	204	copia-type polyprotein, putative	Vitis vinifera	CAN65377	1.04272e-15	74	79.7221		1.27022	1	-2.41731	1.4131e-10	-3.07051	1.55929e-10
A08_contig_5708	275	no hint							1.27338	1	-2.3428	0.00189093	-2.98328	4.78993e-09
A06_contig_12956	234	no hint							1.27863	1	-2.07631	0.0134722	-2.65482	1.93303e-08
A05_contig_11809	248	unknown protein	Picea sitchensis	ADE76004	2.9747e-09	60	58.5362		1.29106	1	-2.77836	0.00361643	-3.58703	5.57786e-08
A08_contig_3266	368	copia-like retrotransposable element	Pinus taeda	AEW07674	5.46525e-13	59	69.3218		1.29958	1	-2.14229	0.294152	-2.78407	5.67247e-06
A05_contig_26624	246	peptidase aspartic, active site	Ananas comosus	ACB28472	1.73368e-07	77	56.6102		1.30076	1	-2.26452	1	-2.94559	0.00590446
A06_contig_19252	311	no hint							1.30606	1	-2.4986	0.0695282	-3.26332	1.98325e-06
A05_contig_12091	231	no hint							1.34013	1	-2.36105	0.00147208	-3.16411	9.25826e-11
A08_contig_10448	458	no hint							1.3664	1	-1.91789	1	-2.62061	0.00264997
A08_contig_5134	241	putative gag-pol polyprotein	Picea abies	ACA04860	1.72581e-22	74	93.9745		1.37778	1	-2.2531	0	-3.10426	0
A08_contig_10398	361	retrotransposon ty1-copia subclass	Arabidopsis thaliana	AAF79483	2.75809e-15	76	56.9954		1.39296	1	-2.08093	1	-2.89865	5.64204e-06
A05_contig_14531	382	unknown protein	Picea sitchensis	ADE76004	1.24454e-07	67	55.0694		1.42555	1	-1.86217	1	-2.65461	0.00666346
A08_contig_2046	231	no hint							1.43608	1	-1.95354	1	-2.80543	0.0161911
A05_contig_1604	1685	late embryogenesis abundant-like partial	Picea sitchensis	ABK23672	0	94	563.533		1.49944	0.188386	-1.12918	1	-1.69314	0.000140052
A05_contig_4953	1109	pollen ole e 1 allergen and extensin family protein	Populus trichocarpa	XP_002331255	1.64477e-17	69	88.5817		1.49972	1	-1.23289	1	-1.849	0.00128628
A08_contig_20869	226	copia-type polyprotein	Picea sitchensis	ABR16307	5.76997e-24	73	101.293		1.5165	1	-2.07501	0.0151266	-3.14675	7.30915e-11
A08_contig_2941	613	no hint							1.6195	0.00371534	-1.24613	1	-2.01811	2.18787e-09
A08_contig_7296	220	no hint							1.79568	1	-1.78346	1	-3.20251	5.14321e-08
A08_contig_606	458	no hint							1.86149	0	1.13158	1	-1.64504	0
A05_contig_1012	1623	no hint							1.90944	0.000302053	-1.11118	1	-2.12173	8.3068e-07
A06_contig_1323	493	no hint							2.20033	1.74157e-05	1.09082	1	-2.01714	0.000218994
A06_contig_2123	1520	no hint							2.22036	1.94911e-10	1.32346	1	-1.67769	2.5156e-05
A05_contig_254	2348	holocarboxylase synthase 1	Arabidopsis thaliana	AAL93108	6.37885e-120	77	377.096		2.29967	2.31184e-07	1.25612	1	-1.83078	0.0019969
A06_contig_4679	1619	RNA recognition motif family	Picea sitchensis	ABK22248	2.24926e-56	85	198.364		2.57595	4.45116e-06	1.34045	1	-1.92171	0.0300758
A06_contig_11389	991	xyloglucan endotransglycosylase	Picea sitchensis	ADE76299	1.34281e-159	90	459.144		2.97516	8.77098e-11	1.60031	1	-1.85911	0.00117995
A06_contig_2897	1883	isoflavone reductase-like protein	Picea sitchensis	ABK21959	0	94	667.922		3.05437	0	1.81523	0.000976166	-1.68263	2.68841e-06
A08_contig_96	1808	mitogen-activated protein kinase	Picea sitchensis	ACN39845	0	99	800.431		3.19302	1.94911e-11	1.78961	1	-1.7842	0.0181451
A06_contig_1355	3538	plasma membrane H+ATPase	Picea sitchensis	ABR18001	0	98	1676.37		3.55442	0	2.25028	3.89822e-11	-1.57955	1.28883e-06
A06_contig_506	2405	s-adenosylmethionine decarboxylase	Pinus sylvestris	ADQ37302	0	94	708.368		3.61881	7.79643e-10	1.6044	0	-2.25555	3.75203e-10
A05_contig_313	2089	putative MATE efflux family protein	Picea sitchensis	ABK24651	0	94	882.093		3.68019	0	2.3692	1.16946e-10	-1.55335	3.7089e-05
A06_contig_3772	1496	fatty acid desaturase 2a	Musa AB Group	AFX61788	1.45993e-156	74	464.537		3.76813	0	1.87868	0.0406883	-2.00573	1.00866e-09
A05_contig_328	1561	fumarylacetoacetate hydrolase, putative	Picea sitchensis	ADE76999	0	97	813.142		3.84741	5.84732e-11	2.28944	0.000248408	-1.6805	0.00765861
A06_contig_11926	1220	cold-regulated 413-plasma membrane protein 2	Picea sitchensis	ACN40406	3.05334e-114	96	343.584		4.07282	1.647e-09	1.84659	1	-2.20559	0.00825196
A05_contig_3048	1263	transaldolase 2	Picea sitchensis	ABR16241	0	98	669.078		4.16486	0	2.14427	0.094518	-1.94232	9.12331e-05
A08_contig_453	991	short-chain dehydrogenase reductase family protein	Picea sitchensis	ADE76833	2.29932e-137	92	402.134		4.23784	4.72464e-08	1.70137	1	-2.49084	0.00321506
A08_contig_1465	422	no hint							4.35185	3.89822e-11	2.15488	1	-2.01953	0.0428223
A08_contig_713	1696	cytochrome c oxidase subunit	Picea sitchensis	ABK23476	2.71096e-43	98	161.77		4.73286	4.87277e-10	2.28964	4.40498e-09	-2.06707	1.70547e-10
A05_contig_14780	1066	zinc finger (ccch-type) family protein	Populus trichocarpa	XP_002304341	5.07567e-29	88	92.0485		4.75175	0	-1.56531	1	-7.43797	0
A06_contig_4708	334	no hint							4.88793	0.000252434	1.11117	1	-4.39892	0.000326821
A06_contig_6423	494	no hint							4.91256	0	2.28975	0.000617611	-2.14545	1.02328e-10
A06_contig_1681	2350	probable polygalacturonase non-catalytic subunit jp650-like	Picea sitchensis	ABR16440	0	84	989.564		5.23936	0	2.03776	0.0562537	-2.57114	0
A08_contig_2173	530	no hint							6.01647	0	3.14318	0.000201168	-1.91413	0.00334733
A05_contig_1949	3044	patellin-4 isoform 1	Picea sitchensis	ABR18053	0	86	555.444		6.22234	0	3.10319	0.0199727	-2.00514	0.0195285
A06_contig_7831	1826	4-hydroxyphenylpyruvate dioxygenase	Picea sitchensis	ABK26783	4.38695e-166	97	485.723		6.44302	0	3.63889	7.79643e-11	-1.7706	1.57799e-05
A05_contig_5-a	4440	cell wall-associated hydrolase	Medicago truncatula	XP_003637074	2.36945e-120	54	210.69		6.74403	1.94911e-11	3.33695	0.0206131	-2.02102	0.0411289
A05_contig_5-b	6144	photochlorophyllide reductase subunit N	Pinus koraiensis	NP_817276	0	99	921.768
A08_contig_9375	947	cellulose synthase-like protein h1-like	Picea sitchensis	ABR17468	2.18789e-155	83	465.692		6.85857	1.2026e-08	2.47768	1	-2.76814	0.011079
A06_contig_4290	1988	homogentisate -dioxygenase	Picea sitchensis	ABR16047	0	98	931.013		6.97195	0	3.48176	6.06305e-06	-2.00242	7.78567e-05
A06_contig_13644	444	no hint							7.14862	3.89822e-11	3.86824	9.47837e-06	-1.84803	0.0389306
A05_contig_24080	578	probable LRR receptor-like serine threonine-protein kinase at1g56130-like	Vitis vinifera	XP_002267129	1.05322e-11	68	72.4034		7.79803	0	2.45592	1	-3.1752	4.60963e-06
A08_contig_5738	288	putative anthocyanidin reductase	Pinus taeda	AEW08480	3.29441e-05	62	46.595		8.07721	0	4.50026	7.2117e-10	-1.79483	0.00559975
A05_contig_5996	426	no hint							8.27739	3.46941e-09	2.48349	1	-3.33297	0.000557587
A05_contig_12131	392	tau class glutathione s-transferase	Pinus tabuliformis	AGC13119	2.9456e-38	94	139.428		8.68896	4.38549e-10	5.24901	0	-1.65535	7.82372e-08
A05_contig_3327	2454	anion transporter 4	Ricinus communis	XP_002527859	0	82	567.77		9.66903	0.000215742	2.10448	1	-4.5945	0.0233671
A06_contig_8208	544	unknown protein	Picea sitchensis	ABR18219	9.30543e-05	65	49.6766		9.80393	9.74554e-12	3.07978	1	-3.18332	9.11208e-10
A06_contig_877	1776	catalase	Picea sitchensis	ABK24449	0	96	951.044		9.89909	0	6.32371	3.89822e-11	-1.56539	8.28371e-11
A08_contig_1739	278	no hint							10.1408	0	4.4266	1.07201e-10	-2.29089	7.30915e-11
A05_contig_2990	529	low temprature induced-like protein	Pseudotsuga menziesii	ACH60980	6.99474e-16	95	77.411		10.3372	0	3.80905	8.38116e-10	-2.71386	0
A06_contig_1854	1263	auxin down-regulated-like protein	Picea sitchensis	ABK26441	4.21935e-165	96	475.322		10.5197	0	4.62758	2.78722e-09	-2.27327	1.53492e-09
A06_contig_11368	619	no hint							10.9197	3.80076e-10	2.73091	1	-3.99855	2.75252e-05
A08_contig_3239	1487	hydroquinone glucosyltransferase	Picea sitchensis	ACN41029	1.03933e-117	78	309.686		11.0693	0	6.62473	0	-1.6709	0.010054
A05_contig_24	724	bifunctional inhibitor, lipid-transfer protein, seed storage 2s, albumin-like protein	Pinus taeda	AAF75825	9.92596e-23	93	99.3673		12.0292	0	4.11572	1.94911e-10	-2.92275	7.79643e-11
A08_contig_327	238	dormancy auxin associated-like protein	Picea sitchensis	ABK22604	3.87085e-27	100	105.916		12.4547	1.14023e-09	7.03944	6.3346e-10	-1.76928	0
A06_contig_2860	1450	thioredoxin reductase 2	Picea sitchensis	ABK24194	0	95	621.698		13.1012	1.16946e-10	5.21112	0.185051	-2.51409	0.012606
A06_contig_4352	359	dehydrin 1	Pinus densata	ABB54911	1.44869e-11	80	65.855		13.3865	4.09313e-10	5.29006	1.7542e-10	-2.5305	1.07201e-10
A05_contig_4678	470	no hint							14.4362	8.77098e-11	3.95355	1	-3.65145	7.10157e-08
A06_contig_1557	1062	auxin down-regulated-like protein	Picea sitchensis	ABK23946	1.85866e-154	95	445.662		15.8994	1.18896e-09	9.51227	3.02112e-10	-1.67146	6.82188e-11
A08_contig_2483	788	tau class glutathione s-transferase	Pinus tabuliformis	AGC13117	5.16864e-105	91	315.849		15.9802	5.84732e-11	8.89942	0	-1.79564	4.43422e-10
A05_contig_1471	982	plasma membrane associated protein, AWPM19-like protein	Picea sitchensis	ABK23186	6.41173e-78	86	247.284		15.9934	0	3.50595	1	-4.56178	0
A06_contig_4110	1114	auxin down-regulated-like protein	Picea sitchensis	ABR18218	3.64887e-148	94	430.639		17.9126	0	9.25638	9.74554e-11	-1.93517	3.4889e-08
A06_contig_7227	2118	putative arogenate dehydrogenase	Picea sitchensis	ABK24346	0	94	724.931		18.4529	0	5.92058	3.59112e-05	-3.11673	6.82188e-11
A06_contig_18297	391	no hint							18.764	0	7.50858	2.82621e-10	-2.49901	2.58257e-10
A06_contig_14611	266	auxin-induced protein pcnt115 isoform 1	Picea sitchensis	ABK22828	5.85287e-43	88	152.525		19.6246	0	8.29996	0.00111937	-2.36442	0.0144988
A08_contig_10914	1473	tyrosine 3-monooxygenase	Pinus taeda	ADR30399	8.75688e-177	97	512.301		19.6458	0	9.33806	1.03887e-08	-2.10384	0.0013632
A06_contig_137	2164	aminotransferase family protein	Picea sitchensis	ABK24582	0	97	848.195		19.6677	2.53384e-10	5.47435	0	-3.59271	0
A05_contig_962	751	chaperone protein dnaj chloroplast	Picea sitchensis	ADE77506	9.31528e-70	89	222.246		20.1007	6.43205e-10	11.0113	3.02112e-10	-1.82546	1.4131e-10
A06_contig_19264	668	PR10 protein	Pinus monticola	AFR78294	7.05963e-113	98	331.257		21.0226	0	9.98006	0	-2.10646	2.16015e-07
A06_contig_18715	416	no hint							22.6666	1.94911e-11	5.51927	1	-4.10681	2.07093e-09
A05_contig_1064	701	beta-galactosidase 3-like	Vitis vinifera	XP_002263382	3.06725e-22	70	104.76		23.7938	0	10.372	6.49443e-08	-2.29405	9.25605e-05
A05_contig_856	436	PR10 protein	Pinus monticola	AAL50005	5.54959e-56	100	183.341		24.017	0	12.0202	5.84732e-11	-1.99806	0
A05_contig_7526	2156	sugar transport protein 14	Picea abies	CAB06079	0	94	923.694		29.2791	5.84732e-11	9.42696	1	-3.10589	0.0155862
A06_contig_10026	1821	tolB-related protein	Picea sitchensis	ABR17080	0	72	599.356		35.3352	1.36438e-10	11.4184	0.000194127	-3.09457	4.47661e-08
A06_contig_947	212	no hint							37.9594	0	21.4216	8.28371e-10	-1.77202	0
A06_contig_946	257	hypothetical protein COCSUDRAFT_9061, partial	Coccomyxa subellipsoidea	EIE21006	5.35525e-05	51	46.2098		38.3937	4.87277e-11	7.82117	2.82775e-06	-4.90895	0
A08_contig_14278	510	3-hydroxybenzoate 6-hydroxylase 1-like	Picea sitchensis	ABK21799	2.47961e-44	76	157.147		41.6322	5.84732e-11	10.443	1	-3.98661	0.000386783
A05_contig_1247	491	embryo-abundant protein	Pinus pinaster	ADJ53039	3.35587e-63	93	201.06		42.9099	0	15.3823	6.23714e-10	-2.78957	1.06226e-09
A08_contig_423	676	embryo-abundant protein	Pinus pinaster	ADJ53039	5.96995e-60	87	195.282		44.1217	0	18.6198	0	-2.36962	1.43259e-09
A06_contig_25464	1990	6-phosphofructokinase 2-like	Picea sitchensis	ACN41013	0	87	658.677		46.6711	4.48295e-10	13.8013	1	-3.38163	0.0164109
A05_contig_1595	1379	unknown protein	Picea sitchensis	ABK27021	0	86	546.584		46.8331	0	23.5646	1.16946e-10	-1.98744	0.00612974
A06_contig_23201	861	unknown protein	Picea sitchensis	ADE76065	5.38203e-35	77	130.183		49.7278	0	24.8272	3.89822e-11	-2.00296	0.000102123
A06_contig_11831	872	xyloglucan endotransglucosylase hydrolase protein 9	Picea sitchensis	ADE76172	2.17935e-116	93	347.821		50.3061	0	8.49967	1	-5.91859	0
A08_contig_780	1583	o-succinylhomoserine sulfhydrylase	Picea sitchensis	ABK27101	0	97	778.859		54.3671	7.79643e-11	23.9942	8.77872e-06	-2.26584	0.0491824
A06_contig_1558	1068	auxin down-regulated-like protein	Picea sitchensis	ABK26441	1.15364e-126	93	375.17		57.1824	0	29.651	1.26692e-10	-1.92852	0.00220467
A06_contig_27967	1198	peroxidase	Populus trichocarpa	ACN97181	1.31127e-148	80	436.032		65.3881	0	31.833	0	-2.0541	0.000721827
A08_contig_145	273	no hint							67.3809	8.77098e-10	42.9143	0	-1.57013	0.00495972
A08_contig_3768	1151	unknown protein	Picea sitchensis	ABK21485	4.8396e-84	83	263.848		75.947	0	31.0567	1.65674e-10	-2.44543	1.09937e-06
A05_contig_3378	986	xyloglucan endotransglucosylase hydrolase protein 9	Picea sitchensis	ADE76172	1.82649e-123	93	367.466		76.2431	0	13.3954	0.324049	-5.69174	1.60801e-10
A05_contig_13127	356	beta-amylase 8	Vitis vinifera	CBI33977	1.60621e-61	88	205.297		80.2952	0	18.9677	0.294331	-4.23326	5.5111e-08
A08_contig_4538	378	auxin-induced protein PCNT115 isoform 3	Picea sitchensis	ABK22620	5.22393e-45	90	153.295		83.5975	0	24.0371	1.50038e-05	-3.47785	8.77098e-11
A05_contig_4307	926	no hint							89.2123	2.37791e-09	13.9312	1	-6.40379	2.44692e-05
A08_contig_20178	623	unknown protein	Picea sitchensis	ADE76239	1.37451e-10	63	67.781		89.5634	3.36708e-07	12.79	1	-7.00262	0.00034435
A08_contig_8207	1051	3-hydroxybenzoate 6-hydroxylase 1-like	Picea sitchensis	ABR16293	5.35163e-125	85	373.629		117.779	3.11857e-10	27.9338	1	-4.21635	0.0011288
A08_contig_5031	717	subtilisin-like serine endopeptidase-like protein	Picea abies	BAA13135	7.50594e-111	84	347.051		121.226	6.82188e-10	52.5739	0	-2.30583	1.07201e-10
A05_contig_4438	301	no hint							133.811	8.67353e-10	72.2205	0	-1.85281	1.37066e-07
A06_contig_30074	434	subtilisin-like serine endopeptidase-like protein	Picea abies	BAA13135	5.6327e-32	84	118.242		136.917	0	67.9042	1.94911e-11	-2.01633	0.00488725
A08_contig_5374	338	xyloglucanase inhibitor	Picea sitchensis	ABR17052	4.27014e-44	79	158.303		137.411	0	68.3101	9.74554e-11	-2.01157	3.39213e-07
A05_contig_1000	1200	no hint							156.52	9.74554e-11	40.5084	3.89822e-11	-3.86388	0
A05_contig_938	782	beta-amylase	Pinus taeda	AFG63533	7.35919e-89	94	270.781		159.843	0	26.9541	0.0747422	-5.93021	0
A05_contig_10112	445	putative beta-amylase	Physcomitrella patens subsp. Patens	XP_001756520	1.13281e-75	86	243.817		165.102	0	23.4698	1	-7.03467	1.4131e-10
A05_contig_960	690	auxin down-regulated-like partial	Picea sitchensis	ABK26441	1.17983e-62	95	206.453		329.662	0	87.4265	0	-3.77074	0
A08_contig_2830	273	aluminum-induced protein	Pseudotsuga menziesii	ACH60874	3.40309e-06	65	50.0618		332.173	0	98.6379	2.70867e-07	-3.3676	1.26692e-10
A05_contig_1357	353	auxin down-regulated-like protein	Picea sitchensis	ADM77850	1.00549e-12	91	67.3958		1751.74	7.79643e-11	353.824	0	-4.95087	0
A08_contig_11304	634	unknown protein	Picea sitchensis	ABR16918	2.25747e-22	73	97.0561		1.79769e+308	0	1.79769e+308	1	-12.7089	6.82188e-11

## Sheet: Table S12
Table S12: A list of 134 contigs with significantly higher expression levels in susceptible (cr2/cr2) seedling than in resistant (Cr2/ -) seedlings post C. ribicola infection (4 dpi)
Sequence		Blast Search							Statistical Analysis of Transcript Levels (Kal's Z-test - Bonferroni)
Contig ID	Length (nt)	Sequence description	Hit species	Hit ACC	E-Value	Similarity	Score		Un-infected (0dpi) vs. Res (4dpi)		Un-infected (0dpi) vs. Sus (4dpi)		Res (4dpi) vs. Sus (4dpi)
									Fold change	p - Value	Fold change	p - Value	Fold change	p - Value
A06_contig_197	1722	flavonoid 3 -hydroxylase	Picea sitchensis	ABR16655	0	98	982.245		-26.4887	0	-4.84016	0	5.4727	0.000248713
A05_contig_8554	635	cytochrome p450	Picea mariana	ADQ12772	3.45036e-117	100	342.428		-22.2633	0	-3.43942	0	6.47299	1.03806e-05
A08_contig_5830	523	early light-induced protein, chloroplastic	Picea sitchensis	ACN39996	3.59131e-61	95	198.749		-18.6917	1.02328e-09	-4.67783	0	3.9958	0
A08_contig_1654	464	potassium transporter	Picea sitchensis	ABK21464	2.42015e-51	88	171.785		-16.1085	0	-1.77347	0.171318	9.08304	4.87277e-11
A08_contig_5367	1470	anthocyanidin reductase	Picea sitchensis	ABK24620	3.04459e-156	93	420.624		-13.4261	8.28371e-11	-1.90331	0.127975	7.0541	1.44838e-07
A06_contig_449	2239	mannan endo- -beta-mannosidase 5	Vitis vinifera	XP_002281804	7.26763e-173	75	514.612		-11.2181	0	-2.7306	0	4.1083	0
A08_contig_1894	200	early light-inducible protein HV58, chloroplastic	Pinus taeda	AEW08119	2.9271e-14	92	71.2478		-9.80132	0	-1.51609	0.036851	6.46489	0
A05_contig_98	322	no hint							-9.25891	3.80076e-10	-2.64492	3.11857e-10	3.50064	0
A05_contig_15334	549	no hint							-6.04178	8.77098e-11	-1.15259	1	5.2419	9.25826e-10
A06_contig_591	835	PR10 protein	Picea sitchensis	ABK23161	7.89242e-91	89	277.33		-5.65044	4.2588e-09	-1.46299	1	3.86227	0.00295615
A05_contig_723	1371	photosystem II 22 kda protein	Picea sitchensis	ABK25763	7.25638e-107	90	330.102		-4.68534	0	-1.96799	1.57074e-07	2.38078	0.000115874
A06_contig_4178	791	disease resistance response protein 206	Picea sitchensis	ABR17958	2.92547e-69	79	222.246		-4.5661	0.00401767	-1.08621	1	4.20372	0.025228
A06_contig_24	472	unknown protein	Picea sitchensis	ABR16755	2.54564e-28	93	110.538		-4.36275	1.02328e-10	-2.02529	0	2.15414	0
A06_contig_5948	432	unknown protein	Picea sitchensis	ABK24222	3.75408e-59	89	191.045		-4.25319	7.77207e-09	-1.27205	1	3.34358	0.000174491
A08_contig_375	716	photosystem I reaction center subunit II precursor	Picea sitchensis	ABK21314	5.18617e-93	82	284.263		-4.14438	2.19275e-10	-1.13141	1	3.66301	7.89389e-10
A06_contig_1341	1214	unknown protein	Picea sitchensis	ABK26926	2.61091e-35	85	142.124		-3.87798	0	-1.71425	1.31565e-10	2.2622	7.79643e-11
A06_contig_288	527	no hint							-3.86607	2.38766e-10	-2.47411	0	1.56261	0.00109033
A05_contig_8164	733	tonoplast intrinsic protein	Picea sitchensis	ABK22410	2.04019e-79	76	250.366		-3.82471	9.49057e-06	1.21117	1	4.63238	1.26692e-09
A08_contig_2690	891	flavanone 3-hydroxylase	Picea sitchensis	ABK25766	1.00908e-143	95	270.011		-3.60049	0	-1.63157	1.68583e-05	2.20676	2.1947e-08
A05_contig_707	268	ferredoxin I	Picea sitchensis	ACN40369	1.06525e-24	96	100.138		-3.42925	3.55712e-10	1.34405	1.85165e-10	4.60909	0
A08_contig_2615	574	unknown protein	Picea sitchensis	ABR16755	3.11617e-11	91	65.855		-3.26807	0	-1.46758	1	2.22685	0.000934439
A05_contig_9765	1052	zinc finger protein, putative	Picea sitchensis	ABK21631	2.3614e-135	86	401.364		-3.23532	0.0227865	1.02041	1	3.30135	0.0101587
A06_contig_3257	396	nonspecific lipid-transfer protein precursor	Pinus sylvestris	AFD01291	1.73359e-25	96	103.219		-3.0882	8.28371e-11	-1.1898	1	2.59557	6.04223e-10
A05_contig_1537	710	carbonic anhydrase, putative	Picea sitchensis	ABK22341	4.20989e-124	87	364.385		-3.01333	0	-1.35755	0.458736	2.21968	0
A05_contig_1354	565	photosystem II subunit X	Picea sitchensis	ABK20971	1.49184e-12	88	70.4774		-2.97564	2.38766e-10	-1.65318	1.26692e-10	1.79995	7.79643e-11
A06_contig_179	568	carbonic anhydrase	Picea sitchensis	ABK22341	1.09913e-124	94	363.999		-2.94984	1.07201e-10	-1.28742	0.024033	2.29129	0
A08_contig_5279	2967	2-dehydro-3-deoxyphosphoheptonate aldolase 3-deoxy-d-arabino-heptulosonate 7-phosphate synthetase	Picea sitchensis	ABR16929	0	86	871.307		-2.90111	0.0327542	1.00798	1	2.92427	0.0202188
A06_contig_798	1325	H+-transporting ATP synthase-like protein	Picea sitchensis	ABK22241	1.45732e-101	91	313.153		-2.89025	7.40661e-10	-1.19078	1	2.42719	0
A06_contig_13	1228	chalcone synthase	Pinus sylvestris	P30079	0	98	446.817		-2.887	8.77098e-11	1.0304	1	2.97475	0
A06_contig_347	792	multidrug resistance protein ABC transporter family	Medicago truncatula	XP_003607669	2.57764e-105	80	323.939		-2.86157	2.92366e-11	-1.58019	0.00252591	1.8109	0.00369046
A05_contig_3316	909	unknown protein	Picea sitchensis	ABK25840	2.82554e-47	82	171.014		-2.82359	6.15918e-09	1.1085	1	3.12994	0
A06_contig_287	442	oxygen-evolving enhancer protein 1	Picea sitchensis	ABK24541	3.9022e-41	96	150.214		-2.82013	0	-1.04964	1	2.68675	0
A08_contig_133	1394	beta carbonic anhydrase 4	Picea sitchensis	ABK23747	5.98634e-141	86	416.387		-2.68962	0	-1.30704	0	2.05779	3.11857e-10
A06_contig_4797	767	allene oxide synthase	Picea sitchensis	ABK25164	1.09718e-120	95	364.385		-2.59607	4.65398e-08	-1.10974	1	2.33934	1.57033e-05
A06_contig_570	988	photosystem I subunit H	Picea sitchensis	ABR16791	1.57012e-58	93	196.052		-2.58606	7.89389e-10	-1.24984	9.22415e-09	2.06911	3.60585e-10
A05_contig_4478	2110	lipase class 3 family protein	Picea sitchensis	ABR16123	0	84	708.753		-2.57613	1	2.13619	1	5.50312	0.0132156
A05_contig_7072	383	no hint							-2.52259	9.0653e-08	1.19214	1	3.00726	1.16946e-10
A06_contig_226	544	cysteine proteinase inhibitor 1-like	Actinidia deliciosa	AAR92224	1.98447e-18	62	85.8853		-2.50399	1.94911e-11	1.17401	1	2.93971	0
A06_contig_27	1020	RuBisCO small chloroplastic	Picea sitchensis	ABK21347	6.77344e-101	94	306.605		-2.43699	0	-1.29463	0	1.88237	0
A05_contig_343	843	stress responsive protein	Picea sitchensis	ABK22123	2.13583e-118	93	350.132		-2.43682	0.60216	1.39263	1	3.39359	4.51817e-06
A05_contig_404	215	no hint							-2.39112	0	-1.26286	0	1.89342	0
A05_contig_966	1267	glyceraldehyde 3-phosphate dehydrogenase	Pinus sylvestris	P34924	0	97	596.66		-2.38044	8.77098e-11	-1.31385	1	1.81181	0.00841659
A05_contig_134	833	photosystem I reaction center subunit II precursor	Picea sitchensis	ABK21314	5.82933e-101	89	305.834		-2.37385	0	-1.3849	0	1.7141	9.16081e-10
A06_contig_836	1060	caffeoyl- o-methyltransferase	Picea sitchensis	ABK23829	0	98	517.309		-2.37142	0	-1.03067	1	2.30085	0
A06_contig_2191	522	no hint							-2.34221	1.16946e-10	-1.03105	1	2.27168	0
A08_contig_1362	1787	ferredoxin-NADP+ reductase	Picea sitchensis	ABK22336	1.68571e-142	93	429.483		-2.32227	0	-1.51665	1.73797e-07	1.53118	0.000484001
A08_contig_31	921	oxygen-evolving enhancer protein 1	Picea sitchensis	ACN40581	3.6467e-168	95	482.256		-2.29672	0	-1.3495	1.70547e-10	1.7019	8.96589e-10
A05_contig_3475	340	no hint							-2.24804	0	-1.18837	1	1.89171	1.16946e-10
A08_contig_1349	218	allene oxide synthase	Picea sitchensis	ABR16049	5.65838e-37	91	137.887		-2.22527	0.016372	-1.00822	1	2.20712	0.0165854
A05_contig_779	491	glycine-rich arabinogalactan protein 3	Pinus pinaster	CAM58809	2.28947e-33	86	124.79		-2.1835	2.43638e-11	1.26772	1	2.76807	0
A06_contig_1446	1465	ATP synthase	Picea sitchensis	ABK26845	0	96	731.48		-2.15665	0	-1.30227	9.21559e-06	1.65607	1.36438e-10
A06_contig_3017	989	putative methionine synthase	Picea sitchensis	ABR17712	1.3891e-85	97	284.263		-2.13958	1	1.4844	1	3.17599	1.20318e-07
A05_contig_4690	664	dynein light chain flagellar outer arm	Picea sitchensis	ABR17411	3.32407e-53	93	176.792		-2.11978	1.34273e-05	-1.0587	1	2.00225	0.000265013
A08_contig_5867	277	no hint							-2.06496	1	1.43907	1	2.97162	3.44025e-06
A08_contig_324	1115	2-oxoglutarate malate translocator	Picea sitchensis	ABK24751	1.82491e-158	90	469.544		-2.03614	0	-1.25581	1	1.62138	1.13847e-07
A08_contig_1653	464	stress induced protein	Picea sitchensis	ABK21464	5.79978e-52	89	173.711		-2.03343	5.25806e-07	1.01877	1	2.07161	6.6718e-08
A05_contig_295	719	chloroplast photosystem II light-inducible protein	Picea sitchensis	ABK20990	1.49111e-78	97	244.202		-2.01419	3.84949e-10	-1.32883	0	1.51577	6.91933e-10
A06_contig_483	469	unknown protein	Picea sitchensis	ABK20924	7.21383e-32	87	120.939		-1.96642	5.36005e-10	-1.00043	1	1.96556	8.77098e-10
A08_contig_106	1579	phosphoribulokinase, chloroplastic	Picea sitchensis	ACN40637	0	98	781.171		-1.90303	0	-1.08712	1	1.75052	1.94911e-11
A06_contig_1313	290	2-oxoglutarate malate translocator	Picea sitchensis	ABK24751	3.98564e-54	97	187.193		-1.90293	6.82188e-11	-1.1222	1	1.69572	3.9951e-06
A05_contig_220	737	ferredoxin I	Picea sitchensis	ACN40369	6.32361e-86	96	263.462		-1.89188	8.72226e-10	-1.13903	0.000415814	1.66095	8.96589e-10
A06_contig_328	637	chalcone synthase-like protein	Picea sitchensis	ADM73864	2.65169e-140	99	405.601		-1.88766	0	1.16658	1	2.20211	0
A06_contig_1075	909	allene oxide synthase	Picea sitchensis	ABK25164	5.13313e-145	93	428.328		-1.88766	4.92777e-05	1.28457	1	2.42483	0
A06_contig_515	430	no hint							-1.87875	6.3346e-11	-1.01335	1	1.85401	3.31348e-10
A08_contig_3127	740	polcalcin	Populus trichocarpa	XP_002314786	2.38289e-31	69	122.865		-1.87546	0.260186	1.12283	1	2.10583	0.00110906
A08_contig_16172	1031	unknown protein	Picea sitchensis	ADE76042	2.74588e-80	96	253.832		-1.85109	6.04223e-10	1.20305	7.79643e-11	2.22696	3.89822e-10
A05_contig_251	1302	thiazole biosynthetic enzyme	Pseudotsuga menziesii var. menziesii	AAV92531	0	99	613.994		-1.84158	6.13969e-10	-1.02667	1	1.79373	5.06768e-10
A08_contig_84	1070	plastocyanin chloroplast	Picea sitchensis	ABK21367	6.53098e-96	92	293.893		-1.83315	3.80076e-10	-1.03059	1	1.77873	0
A06_contig_67	4336	tubby-like F-box protein 8-like	Vitis vinifera	XP_002267914	0	80	567.385		-1.81815	1.60801e-10	-1.11232	1	1.63456	1.65674e-10
A06_contig_187	1183	photosystem I reaction center subunit XI	Picea sitchensis	ABK20972	4.28672e-110	95	333.954		-1.80953	0	-1.14258	1	1.58372	0
A05_contig_8836	593	no hint							-1.68685	1	2.23135	1.69572e-09	3.76396	0
A06_contig_7799	956	unknown protein	Picea sitchensis	ABK26713	1.76726e-139	91	406.757		-1.65691	1	1.89132	1	3.13374	0.0352907
A08_contig_3847	553	putative WRKY transcription factor 42	Pinus taeda	AEW07487	3.59082e-32	93	120.553		-1.64474	1	2.26989	1	3.73337	0.0443526
A05_contig_304	1762	probable fructose-bisphosphate aldolase chloroplastic-like	Picea sitchensis	ABK24240	0	98	756.903		-1.57446	0	1.01576	1	1.59927	7.99134e-10
A06_contig_234	1555	photosystem II reaction center w protein	Picea sitchensis	ACN40147	2.79161e-40	96	152.14		-1.57147	9.74554e-12	1.02811	1	1.61564	1.26692e-10
A08_contig_6299	786	thylakoid lumenal 19 kda protein	Picea sitchensis	ABR17474	1.94343e-93	93	286.96		-1.53127	0.0292293	1.06969	1	1.63798	0.000131889
A05_contig_6453	345	no hint							-1.5255	1	1.58988	0.0171196	2.42536	0
A08_contig_3881	698	extensin-like protein	Picea sitchensis	ADM76653	1.52661e-84	93	259.61		-1.52474	1	1.20696	1	1.84029	0.033719
A06_contig_11850	1370	carboxylesterase 6-like protein	Picea sitchensis	ABK22368	0	89	566.614		-1.51643	1	4.42772	5.97218e-05	6.71433	2.4972e-07
A08_contig_121	1017	photosystem I reaction center subunit V	Picea sitchensis	ABR17178	1.19883e-61	74	204.912		-1.47673	0	1.05401	1	1.55649	8.77098e-11
A08_contig_13694	297	no hint							-1.45486	0.00742945	2.96181	0	4.30901	7.79643e-10
A06_contig_655	375	unknown protein	Picea sitchensis	ACN39921	1.19537e-07	97	54.299		-1.36681	1	1.16063	1	1.58636	6.82566e-05
A05_contig_7000	381	no hint							-1.36166	1	1.21458	1	1.65384	3.35052e-08
A08_contig_1226	1110	thioredoxin-like protein	Picea sitchensis	ABK22585	5.56888e-126	94	371.703		-1.35813	1	3.58927	0.0036729	4.87469	5.02179e-05
A05_contig_35610	368	basic endochitinase-like	Picea sitchensis	ACN40115	3.18575e-72	93	227.254		-1.35237	1	7.9691	2.82036e-07	10.7772	1.88089e-08
A08_contig_86	1227	light-harvesting complex I protein LHC a1	Picea sitchensis	ABK23427	1.56009e-155	96	450.669		-1.35064	0.000814933	1.33269	1.17981e-05	1.79998	0
A06_contig_498	1402	neoxanthin cleavage enzyme-like protein	Picea sitchensis	ABK24456	0	94	780.4		-1.31233	1	1.79732	0	2.35867	0
A06_contig_23	427	chlorophyll a b-binding protein	Picea sitchensis	ABK26807	3.14482e-14	83	73.9442		-1.23981	4.87277e-12	1.21335	9.74554e-11	1.50433	1.46183e-10
A06_contig_29	889	chlorophyll a b binding protein	Picea sitchensis	ABK20976	1.65624e-141	100	411.379		-1.18525	0	1.33553	1.57878e-09	1.58294	0
A08_contig_31492	255	water-stress inducible protein 3	Picea sitchensis	ABK23917	4.46575e-21	85	90.5077		-1.17863	1	1.46576	0.19463	1.72759	1.45292e-05
A05_contig_780	605	glycine-rich arabinogalactan protein 3	Pinus pinaster	CAM58809	8.6765e-50	91	168.318		-1.17042	1	2.0303	0.0178662	2.3763	0.000131418
A05_contig_109	488	polcalcin jun o 2	Pinus taeda	AAB66345	4.44368e-52	93	136.732		-1.16614	0.0549465	1.50621	0	1.75646	0
A08_contig_3280	754	unknown protein	Picea sitchensis	ABK23764	8.08386e-15	57	78.1814		-1.15181	1	202.4	0.000644132	233.127	0.000560542
A08_contig_3265	817	unknown protein	Picea sitchensis	ABK21237	1.33774e-26	84	110.153		-1.15012	1	7.19376	1.41115e-08	8.27369	2.47537e-09
A08_contig_2371	956	5-methyltetrahydropteroyltriglutamate-homocysteine methyltransferase	Picea sitchensis	ABR17712	2.70615e-92	77	301.597		-1.10556	1	2.17546	3.63622e-06	2.4051	4.04245e-08
A06_contig_444	269	no hint							-1.08983	1	1.87934	0	2.04815	0
A05_contig_2817	203	5-methyltetrahydropteroyltriglutamate-homocysteine methyltransferase	Picea sitchensis	ABR17712	2.66241e-30	94	120.939		-1.07926	1	1.50536	0.000653156	1.62468	1.9026e-06
A05_contig_1271	1018	cyclophilin	Pinus taeda	ABQ14358	1.39386e-103	98	312.768		-1.05545	1	1.45699	1.24645e-08	1.53779	1.36438e-10
A05_contig_898	628	unknown protein	Picea sitchensis	ABK26383	1.50822e-44	76	156.762		-1.05313	1	2.74902	1.36438e-10	2.89506	0
A08_contig_942	258	no hint							-1.04992	1	1.97078	0.000142589	2.06918	1.58277e-05
A08_contig_813	447	ubiquinol-cytochrome c reductase complex ubiquinone-binding protein qp-c	Picea sitchensis	ABK22260	1.9296e-43	98	148.288		-1.04759	1	1.52071	0.249554	1.59308	0.0269346
A05_contig_2	261	light-harvesting complex II protein LHC b5	Picea sitchensis	ACN40554	1.80903e-49	98	167.548		-1.03512	1	1.51087	0	1.56393	0
A08_contig_14336	482	no hint							-1.02172	1	6.09047	0.000355218	6.22272	0.000265914
A08_contig_253	1635	no hint							-1.01605	1	1.98786	6.52714e-05	2.01976	2.96735e-05
A05_contig_1383	662	5-methyltetrahydropteroyltriglutamate-homocysteine methyltransferase	Picea sitchensis	ABR17712	7.13846e-137	98	413.305		1.02482	1	1.68036	3.89822e-11	1.63966	0
A06_contig_771	611	hydroxyproline-rich glycoprotein family protei	Picea sitchensis	ABK24175	3.25214e-80	96	249.595		1.03881	1	2.7397	0	2.63733	0
A05_contig_1218	390	no hint							1.04172	1	1.648	0	1.58201	0
A06_contig_4255	201	intracellular PR protein	Pinus monticola	AAU00103	2.60967e-38	97	134.42		1.12274	1	2.07074	0.00025958	1.84436	0.0176439
A08_contig_458	676	no hint							1.30756	0.278815	3.04955	3.89822e-11	2.33225	6.62697e-10
A08_contig_1536	262	no hint							1.39936	1	2.18092	2.33893e-10	1.55852	0.0359092
A05_contig_3491	345	calcium-binding protein	Picea sitchensis	ABR16212	1.17979e-48	91	163.696		1.50606	1	4.37011	6.50869e-06	2.90168	0.00736919
A08_contig_4116	423	pathogenesis-related protein 6	Pinus taeda	AEX12333	7.21158e-59	86	189.504		1.68389	1	8.45476	3.42712e-07	5.02098	7.14856e-05
A05_contig_14870	443	no hint							1.82115	1	10.0595	8.96589e-10	5.5237	0
A08_contig_283	758	thaumatin-like protein	Pinus monticola	AAS85755	1.77252e-95	89	288.886		1.83378	1.94911e-11	2.99184	6.13969e-10	1.63151	0
A06_contig_3381	986	unknown protein	Picea sitchensis	ABK26298	2.40997e-26	67	112.079		1.89107	1.92212e-05	2.9809	0	1.5763	0.000103797
A05_contig_4285	444	no hint							2.10172	7.79643e-11	4.71884	1.29616e-09	2.24523	8.38116e-10
A05_contig_24336	258	no hint							2.84033	1	18.2173	0	6.4138	1.94911e-10
A08_contig_143	1405	no hint							2.87912	1.55929e-10	21.5912	0	7.49923	0
A06_contig_2503	848	pathogenesis-related protein PR-1 precursor	Picea sitchensis	ABR18381	6.54264e-90	87	275.404		3.31672	1	18.2429	3.89822e-11	5.50029	1.05818e-06
A06_contig_10861	430	no hint							3.35856	1	25.9063	5.16513e-09	7.71353	4.04438e-06
A06_contig_28472	742	unknown protein	Picea sitchensis	ABK23257	2.65733e-11	71	68.1662		4.66291	1	21.5126	3.02112e-10	4.61356	9.94861e-05
A08_contig_157	403	beta glucanase	Pinus lambertiana	AEX12352	5.32704e-57	89	184.496		5.45756	7.81795e-06	11.7303	0	2.14936	0.00107038
A08_contig_4461	679	myrosinase-binding protein	Picea sitchensis	ABK21593	1.05388e-20	66	94.3597		5.61229	1	70.9401	0	12.6401	0
A06_contig_19355	384	no hint							5.72735	1.43877e-06	11.6658	9.74554e-11	2.03686	0.00647621
A08_contig_24625	230	no hint							6.07739	1	38.023	0	6.25647	8.77098e-11
A06_contig_6629	1028	beta glucanase	Picea sitchensis	ABK23947	7.41299e-172	83	493.041		6.41864	2.03331e-07	17.0285	0	2.65297	4.97022e-10
A06_contig_14109	719	myrosinase-binding protein	Picea sitchensis	ABK21593	5.62291e-19	65	89.7373		8.13571	1	35.2955	7.99134e-09	4.33834	0.00336716
A08_contig_297	517	thaumatin-like protein	Pinus monticola	ADB97933	4.54252e-64	84	205.682		8.16179	0	39.8579	9.35572e-10	4.88348	8.38116e-10
A06_contig_19776	517	dehydrin 7	Picea sitchensis	ADE77666	3.08664e-15	79	78.9518		8.53866	1.7542e-10	15.0507	0	1.76265	0.0195542
A08_contig_1315	665	no hint							12.1047	0	29.8456	0	2.46562	0
A06_contig_9352	1343	caffeic acid o-methyltransferase	Pinus taeda	AAC49708	1.56875e-85	62	277.715		12.7883	5.26259e-10	22.3905	1.13048e-09	1.75085	5.84732e-11
A08_contig_757	992	beta glucanase	Picea sitchensis	ABK23947	2.13127e-112	86	341.273		16.4842	0	25.5129	8.57607e-10	1.54772	0.00387988
A05_contig_4907	527	class IV chitinase	Picea sitchensis	ABR17951	3.99065e-38	97	95.5153		20.2682	0	35.7654	0	1.76461	0.000634263
A05_contig_8519	338	class IV chitinase	Picea Abies	3HBD_A	3.48922e-58	92	188.734		22.0725	0	49.3189	2.14402e-10	2.23441	1.94911e-11
